# Supplementary material for: Unlocking the genomic potential of historical and formalin-fixed specimens: phylogenetic insights from museum-preserved threadfin fishes (Teleostei: Polynemidae)
Source: PeerJ. 2025 Sep 30;13:e20029. doi: 10.7717/peerj.20029 (PMC13353053; doi:10.7717/peerj.20029)
Supplement: Supplemental Information 2 [file peerj-13-20029-s002.log]

IQ-TREE multicore version 2.2.2.6 COVID-edition for Mac OS X 64-bit built May 27 2023
Developed by Bui Quang Minh, James Barbetti, Nguyen Lam Tung,
Olga Chernomor, Heiko Schmidt, Dominik Schrempf, Michael Woodhams, Ly Trong Nhan.

Host:    Mac.us.sinet.si.edu (SSE4.2, 96 GB RAM)
Command: ./iqtree2 -s Mitochondrial.phy -spp modeltest -m TESTMERGEONLY -rclusterf 50
Seed:    423100 (Using SPRNG - Scalable Parallel Random Number Generator)
Time:    Tue Nov  7 06:00:13 2023
Kernel:  SSE2 - 1 threads (12 CPU cores detected)

HINT: Use -nt option to specify number of threads because your CPU has 12 cores!
HINT: -nt AUTO will automatically determine the best number of threads to use.

Reading partition model file modeltest ...
Reading alignment file Mitochondrial.phy ... Phylip format detected
Alignment most likely contains DNA/RNA sequences
Constructing alignment: done in 0.0142879 secs using 74.94% CPU
WARNING: 2 sites contain only gaps or ambiguous characters.
Alignment has 44 sequences with 14572 columns, 8419 distinct patterns
7556 parsimony-informative, 1205 singleton sites, 5811 constant sites
                             Gap/Ambiguity  Composition  p-value
Analyzing sequences: done in 0.000684977 secs using 99.71% CPU
   1  Eleutheronema_rhadinum         2.64%    failed      1.65%
   2  Eleutheronema_tetradactylum    3.02%    passed      6.04%
   3  Leptomelanosoma_indicum        3.18%    failed      1.67%
   4  Polydactylus_multiradiatus     3.21%    failed      0.01%
   5  Polydactylus_nigripinnis       3.23%    failed      0.00%
   6  Polynemus_aquilonaris          3.24%    failed      0.00%
   7  Polynemus_multifilis           3.27%    failed      0.00%
   8  Polynemus_paradiseus           3.27%    failed      0.02%
   9  Polynemus_melanochir           3.27%    passed     16.60%
  10  Polydactylus_approximans       3.18%    passed      5.44%
  11  Polydactylus_octonemus         3.28%    failed      0.67%
  12  Polydactylus_virginicus        3.28%    failed      2.03%
  13  Polydactylus_macrophthalmus    3.35%    failed      0.00%
  14  Polydactylus_macrochir         2.75%    passed     81.41%
  15  Polydactylus_quadrifilis       3.04%    failed      0.00%
  16  Polydactylus_bifurcus          3.06%    passed     66.42%
  17  Polydactylus_plebeius          2.98%    failed      3.81%
  18  Polydactylus_sexfilis          2.90%    failed      1.31%
  19  Parapolynemus_verekeri         2.77%    passed     81.08%
  20  Polydactylus_malagasyensis     3.25%    passed      8.77%
  21  Polydactylus_sextarius         3.25%    passed     11.62%
  22  Polydactylus_microstomus       3.23%    passed     39.47%
  23  Polydactylus_opercularis       3.08%    failed      4.80%
  24  Lyopsetta_exilis               3.21%    passed     37.92%
  25  Scophthalmus_aquosus           2.90%    failed      0.00%
  26  Filimanus_perplexa             3.21%    failed      0.00%
  27  Filimanus_sealei               3.40%    failed      0.01%
  28  Filimanus_xanthonema           3.37%    failed      0.00%
  29  Leptobrama_partial            20.50%    failed      0.06%
  30  Sphyraena_barracuda            2.96%    failed      1.30%
  31  Lepomis_cyanellus              3.48%    passed     83.04%
  32  Micropogonias_undulatus        3.28%    passed      6.54%
  33  Pareques_acuminatus            3.34%    passed     40.00%
  34  Scomber_scombrus               3.18%    failed      2.38%
  35  Pentanemus_quinquarius         3.09%    passed     42.52%
  36  Psettodes_erumei               3.19%    failed      0.00%
  37  Galeoides_decadactylus         3.11%    passed     25.60%
  38  Lates_calcarifer               2.72%    passed      5.26%
  39  Mugil_curema                   3.38%    failed      1.32%
  40  Rheocles_wrightae             51.59%    failed      0.00%
  41  Polydactylus_longipes         95.51%    passed     11.62%
  42  Polydactylus_mullani          95.51%    failed      1.33%
  43  Polydactylus_oligodon         95.53%    failed      0.58%
  44  Filimanus_similis             95.70%    passed      7.32%
WARNING: 5 sequences contain more than 50% gaps/ambiguity
****  TOTAL                         13.04%  26 sequences failed composition chi2 test (p-value<5%; df=3)

Partition file is not in NEXUS format, assuming RAxML-style partition file...
Identifying sites to remove: done in 0.000858068 secs using 99.64% CPU
Identifying sites to remove: done in 0.00198102 secs using 91.82% CPU
Identifying sites to remove: done in 0.000211 secs using 97.16% CPU
Identifying sites to remove: done in 0.000185013 secs using 98.37% CPU
Identifying sites to remove: done in 0.000257015 secs using 85.99% CPU
Identifying sites to remove: done in 6.79493e-05 secs using 83.89% CPU
Identifying sites to remove: done in 5.6982e-05 secs using 100% CPU
Identifying sites to remove: done in 6.10352e-05 secs using 99.94% CPU
Identifying sites to remove: done in 0.000200033 secs using 96.98% CPU
Identifying sites to remove: done in 0.000178099 secs using 97.7% CPU
Identifying sites to remove: done in 0.000243902 secs using 92.66% CPU
Identifying sites to remove: done in 0.000236034 secs using 96.6% CPU
Identifying sites to remove: done in 0.000201941 secs using 99.04% CPU
Identifying sites to remove: done in 0.000296116 secs using 93.54% CPU
Identifying sites to remove: done in 0.000315905 secs using 99.4% CPU
Identifying sites to remove: done in 0.000276089 secs using 99.61% CPU
Identifying sites to remove: done in 0.000392914 secs using 93.66% CPU
Identifying sites to remove: done in 0.000280857 secs using 99.34% CPU
Identifying sites to remove: done in 0.000264883 secs using 95.89% CPU
Identifying sites to remove: done in 0.000355959 secs using 92.71% CPU
Identifying sites to remove: done in 0.000412941 secs using 83.55% CPU
Identifying sites to remove: done in 0.000365019 secs using 93.15% CPU
Identifying sites to remove: done in 0.000332117 secs using 97.86% CPU
Identifying sites to remove: done in 0.000116825 secs using 100.1% CPU
Identifying sites to remove: done in 8.89301e-05 secs using 100.1% CPU
Identifying sites to remove: done in 0.000126123 secs using 95.14% CPU
Identifying sites to remove: done in 0.000460863 secs using 92.87% CPU
Identifying sites to remove: done in 0.000343084 secs using 97.94% CPU
Identifying sites to remove: done in 0.000479937 secs using 91.05% CPU
Identifying sites to remove: done in 8.79765e-05 secs using 98.89% CPU
Identifying sites to remove: done in 7.29561e-05 secs using 100.1% CPU
Identifying sites to remove: done in 0.000102043 secs using 99.96% CPU
Identifying sites to remove: done in 0.000547886 secs using 94% CPU
Identifying sites to remove: done in 0.000498056 secs using 95.97% CPU
Identifying sites to remove: done in 0.00066781 secs using 93.59% CPU
Identifying sites to remove: done in 0.000147104 secs using 99.93% CPU
Identifying sites to remove: done in 0.000175953 secs using 99.46% CPU
Identifying sites to remove: done in 0.00015521 secs using 99.22% CPU
Subset	Type	Seqs	Sites	Infor	Invar	Model	Name
1	DNA	40	1050	396	534	GTR	12S
2	DNA	40	1900	793	892	GTR	16S
3	DNA	39	234	122	76	GTR	ATPase6_part1
4	DNA	39	234	70	129	GTR	ATPase6_part2
5	DNA	39	234	223	7	GTR	ATPase6_part3
6	DNA	39	63	39	19	GTR	ATPase8_part1
7	DNA	39	63	30	26	GTR	ATPase8_part2
8	DNA	39	63	53	7	GTR	ATPase8_part3
9	DNA	44	522	123	359	GTR	COI_part1
10	DNA	44	522	34	465	GTR	COI_part2
11	DNA	44	522	504	6	GTR	COI_part3
12	DNA	40	232	101	114	GTR	COII_part1
13	DNA	40	232	36	163	GTR	COII_part2
14	DNA	40	231	222	4	GTR	COII_part3
15	DNA	40	262	96	130	GTR	COIII_part1
16	DNA	40	262	59	169	GTR	COIII_part2
17	DNA	40	262	252	3	GTR	COIII_part3
18	DNA	40	389	141	209	GTR	CytB_part1
19	DNA	40	388	55	292	GTR	CytB_part2
20	DNA	40	388	372	5	GTR	CytB_part3
21	DNA	39	326	130	164	GTR	ND1_part1
22	DNA	39	326	38	258	GTR	ND1_part2
23	DNA	39	326	319	2	GTR	ND1_part3
24	DNA	40	368	315	39	GTR	ND2_part1
25	DNA	40	367	225	109	GTR	ND2_part2
26	DNA	40	367	193	133	GTR	ND2_part3
27	DNA	39	117	52	53	GTR	ND3_part1
28	DNA	39	116	24	84	GTR	ND3_part2
29	DNA	39	116	115	1	GTR	ND3_part3
30	DNA	40	462	223	189	GTR	ND4_part1
31	DNA	40	462	110	300	GTR	ND4_part2
32	DNA	40	461	454	2	GTR	ND4_part3
33	DNA	39	99	50	39	GTR	ND4L_part1
34	DNA	39	99	16	70	GTR	ND4L_part2
35	DNA	39	99	97	2	GTR	ND4L_part3
36	DNA	40	624	336	229	GTR	ND5_part1
37	DNA	40	624	196	359	GTR	ND5_part2
38	DNA	40	624	604	11	GTR	ND5_part3
39	DNA	38	179	80	83	GTR	ND6_part1
40	DNA	38	179	159	16	GTR	ND6_part2
41	DNA	38	178	99	59	GTR	ND6_part3
Degree of missing data: 0.087
Info: multi-threading strategy over partitions


Create initial parsimony tree by phylogenetic likelihood library (PLL)... 0.023 seconds
Perform fast likelihood tree search using GTR+I+G model...
Estimate model parameters (epsilon = 5.000)
Initial log-likelihood: -268571.934
Current log-likelihood at step 1: -246828.840
Current log-likelihood at step 2: -242249.534
Current log-likelihood at step 3: -241846.885
Current log-likelihood at step 4: -241789.842
Current log-likelihood at step 5: -241767.149
Current log-likelihood at step 6: -241754.413
Current log-likelihood at step 7: -241743.605
Current log-likelihood at step 8: -241738.602
Current log-likelihood at step 9: -241735.782
Parameters optimization took 8 rounds (8.640 sec)


WARNING: Estimated model parameters are at boundary that can cause numerical instability!

Perform nearest neighbor interchange...
Optimizing NNI: done in 1.12084 secs using 99.29% CPU
Estimate model parameters (epsilon = 1.000)
Initial log-likelihood: -241702.363
Current log-likelihood at step 1: -241699.730
Current log-likelihood at step 2: -241698.333
Current log-likelihood at step 3: -241697.315
Current log-likelihood at step 4: -241696.538
Partition-specific rates:  0.420 0.397 0.428 0.158 2.836 0.744 0.311 2.632 0.133 0.031 2.279 0.239 0.063 2.153 0.227 0.097 2.691 0.240 0.081 4.236 0.302 0.061 3.038 2.028 0.505 0.509 0.362 0.098 2.877 0.366 0.113 3.609 0.369 0.110 1.851 0.433 0.172 3.635 0.246 2.352 0.563
Parameters optimization took 3 rounds (1.853 sec)


WARNING: Estimated model parameters are at boundary that can cause numerical instability!

Time for fast ML tree search: 11.639 seconds

NOTE: ModelFinder requires 5 MB RAM!
Selecting individual models for 41 charsets using BIC...
 No. Model        Score       TreeLen     Charset
   1 GTR+F+I+G4   24155.985   5.513       12S
   2 GTR+F+I+G4   47769.693   5.216       16S
   3 GTR+F+I+G4   7434.210    5.383       ATPase6_part1
   4 GTR+F+I+G4   3791.556    1.993       ATPase6_part2
   5 GTR+F+I+G4   16007.667   35.643      ATPase6_part3
   6 GTR+F+I+G4   2447.536    9.434       ATPase8_part1
   7 GTR+F+I+G4   1530.952    3.947       ATPase8_part2
   8 GTR+F+I+G4   3806.270    33.350      ATPase8_part3
   9 GTR+F+I+G4   7622.159    1.792       COI_part1
  10 GTR+F+I+G4   3150.010    0.387       COI_part2	0h:0m:0s (0h:0m:13s left)
  11 GTR+F+I+G4   34854.389   30.627      COI_part3	0h:0m:0s (0h:0m:14s left)
  12 GTR+F+I+G4   5526.956    3.141       COII_part1	0h:0m:0s (0h:0m:13s left)
  13 GTR+F+I+G4   2405.553    0.832       COII_part2	0h:0m:0s (0h:0m:12s left)
  14 GTR+F+I+G4   14474.233   28.256      COII_part3	0h:0m:0s (0h:0m:12s left)
  15 GTR+F+I+G4   5875.885    2.980       COIII_part1	0h:0m:0s (0h:0m:11s left)
  16 GTR+F+I+G4   3398.941    1.268       COIII_part2	0h:0m:0s (0h:0m:11s left)
  17 GTR+F+I+G4   16343.166   35.222      COIII_part3	0h:0m:0s (0h:0m:11s left)
  18 GTR+F+I+G4   8486.265    3.157       CytB_part1	0h:0m:0s (0h:0m:11s left)
  19 GTR+F+I+G4   3905.496    1.058       CytB_part2	0h:0m:0s (0h:0m:10s left)
  20 GTR+F+I+G4   25720.796   55.374      CytB_part3	0h:0m:0s (0h:0m:11s left)
  21 GTR+F+I+G4   7281.964    3.830       ND1_part1	0h:0m:0s (0h:0m:10s left)
  22 GTR+F+I+G4   2855.184    0.777       ND1_part2	0h:0m:0s (0h:0m:10s left)
  23 GTR+F+I+G4   22010.358   38.497      ND1_part3	0h:0m:0s (0h:0m:10s left)
  24 GTR+F+I+G4   22529.855   26.612      ND2_part1	0h:0m:0s (0h:0m:10s left)
  25 GTR+F+I+G4   12763.563   6.627       ND2_part2	0h:0m:0s (0h:0m:10s left)
  26 GTR+F+I+G4   11584.408   6.686       ND2_part3	0h:0m:0s (0h:0m:10s left)
  27 GTR+F+I+G4   3147.540    4.595       ND3_part1	0h:0m:0s (0h:0m:10s left)
  28 GTR+F+I+G4   1419.881    1.235       ND3_part2	0h:0m:0s (0h:0m:9s left)
  29 GTR+F+I+G4   7690.292    36.455      ND3_part3	0h:0m:0s (0h:0m:9s left)
  30 GTR+F+I+G4   13027.340   4.814       ND4_part1	0h:0m:0s (0h:0m:9s left)
  31 GTR+F+I+G4   6272.851    1.479       ND4_part2	0h:0m:0s (0h:0m:9s left)
  32 GTR+F+I+G4   31523.062   47.363      ND4_part3	0h:0m:0s (0h:0m:9s left)
  33 GTR+F+I+G4   2643.067    4.684       ND4L_part1	0h:0m:0s (0h:0m:9s left)
  34 GTR+F+I+G4   1063.810    1.391       ND4L_part2	0h:0m:0s (0h:0m:9s left)
  35 GTR+F+I+G4   6175.873    23.457      ND4L_part3	0h:0m:0s (0h:0m:9s left)
  36 GTR+F+I+G4   20451.295   5.684       ND5_part1	0h:0m:0s (0h:0m:9s left)
  37 GTR+F+I+G4   11520.677   2.262       ND5_part2	0h:0m:0s (0h:0m:9s left)
  38 GTR+F+I+G4   41828.695   47.509      ND5_part3	0h:0m:0s (0h:0m:9s left)
  39 GTR+F+I+G4   4281.662    2.987       ND6_part1	0h:0m:0s (0h:0m:9s left)
  40 GTR+F+I+G4   10969.394   28.524      ND6_part2	0h:0m:0s (0h:0m:9s left)
  41 GTR+F+I+G4   6165.240    6.841       ND6_part3	0h:0m:0s (0h:0m:9s left)
Full partition model BIC score: 488519.243 (LnL: -241695.137  df:535)
Merging models to increase model fit (about 851 total partition schemes)...
  42 GTR+F+I+G4   488491.824  2.933       COIII_part1+ND6_part1	0h:0m:0s (0h:0m:10s left)
  43 GTR+F+I+G4   488433.000  3.193       COII_part1+CytB_part1	0h:0m:0s (0h:0m:13s left)
  44 GTR+F+I+G4   488434.706  1.291       COIII_part2+ND3_part2	0h:0m:0s (0h:0m:13s left)
  45 GTR+F+I+G4   488438.906  0.810       COII_part2+ND1_part2	0h:0m:0s (0h:0m:14s left)
  46 GTR+F+I+G4   488605.564  7.028       ND2_part2+ND2_part3	0h:0m:1s (0h:0m:18s left)
  47 GTR+F+I+G4   488462.970  1.445       ND4_part2+ND4L_part2	0h:0m:1s (0h:0m:18s left)
  48 GTR+F+I+G4   488426.003  4.626       ND3_part1+ND4L_part1	0h:0m:1s (0h:0m:19s left)
  49 GTR+F+I+G4   488459.478  3.648       ATPase8_part2+ND1_part1	0h:0m:1s (0h:0m:20s left)
  50 GTR+F+I+G4   488461.634  1.322       COIII_part2+ND4L_part2	0h:0m:1s (0h:0m:21s left)
  51 GTR+F+I+G4   488446.355  4.671       ND4_part1+ND4L_part1	0h:0m:1s (0h:0m:24s left)
  52 GTR+F+I+G4   488564.536  5.315       12S+ATPase6_part1	0h:0m:1s (0h:0m:30s left)
  53 GTR+F+I+G4   488427.912  46.608      ND4_part3+ND5_part3	0h:0m:2s (0h:0m:44s left)
  54 GTR+F+I+G4   488501.998  3.010       COII_part1+ND6_part1	0h:0m:2s (0h:0m:44s left)
  55 GTR+F+I+G4   488791.796  6.199       ND2_part3+ND6_part3	0h:0m:3s (0h:0m:46s left)
  56 GTR+F+I+G4   488432.034  1.485       ND3_part2+ND4L_part2	0h:0m:3s (0h:0m:46s left)
  57 GTR+F+I+G4   488440.379  3.030       COII_part1+COIII_part1	0h:0m:3s (0h:0m:46s left)
  58 GTR+F+I+G4   488582.765  5.197       16S+ATPase6_part1	0h:0m:3s (0h:0m:53s left)
  59 GTR+F+I+G4   488531.033  2.941       CytB_part1+ND6_part1	0h:0m:3s (0h:0m:53s left)
  60 GTR+F+I+G4   488622.552  5.557       12S+ND5_part1	0h:0m:4s (0h:0m:57s left)
  61 GTR+F+I+G4   488423.046  1.111       CytB_part2+ND3_part2	0h:0m:4s (0h:0m:57s left)
  62 GTR+F+I+G4   488427.211  3.147       COIII_part1+CytB_part1	0h:0m:4s (0h:0m:57s left)
  63 GTR+F+I+G4   488585.418  1.866       ATPase6_part2+COI_part1	0h:0m:4s (0h:0m:57s left)
  64 GTR+F+I+G4   488441.070  1.169       COIII_part2+CytB_part2	0h:0m:4s (0h:0m:57s left)
  65 GTR+F+I+G4   488442.882  1.378       COIII_part2+ND4_part2	0h:0m:4s (0h:0m:57s left)
  66 GTR+F+I+G4   488621.692  6.135       ND2_part2+ND6_part3	0h:0m:4s (0h:0m:57s left)
  67 GTR+F+I+G4   488428.094  4.768       ND3_part1+ND4_part1	0h:0m:5s (0h:0m:58s left)
  68 GTR+F+I+G4   488433.556  0.971       COII_part2+CytB_part2	0h:0m:5s (0h:0m:58s left)
  69 GTR+F+I+G4   488426.019  1.450       ND3_part2+ND4_part2	0h:0m:5s (0h:0m:58s left)
  70 GTR+F+I+G4   489280.027  16.825      COII_part3+ND6_part2	0h:0m:5s (0h:1m:0s left)
  71 GTR+F+I+G4   488453.741  2.232       ATPase6_part2+ND5_part2	0h:0m:5s (0h:1m:1s left)
  72 GTR+F+I+G4   488424.459  0.950       CytB_part2+ND1_part2	0h:0m:5s (0h:1m:0s left)
  73 GTR+F+I+G4   488449.811  5.243       12S+16S	0h:0m:6s (0h:1m:8s left)
  74 GTR+F+I+G4   488444.464  5.649       ATPase6_part1+ND5_part1	0h:0m:6s (0h:1m:11s left)
  75 GTR+F+I+G4   488633.320  1.637       COI_part1+ND4_part2	0h:0m:6s (0h:1m:11s left)
  76 GTR+F+I+G4   488450.277  1.163       CytB_part2+ND4L_part2	0h:0m:6s (0h:1m:10s left)
  77 GTR+F+I+G4   488448.811  0.558       COI_part2+ND1_part2	0h:0m:7s (0h:1m:10s left)
  78 GTR+F+I+G4   488467.846  1.771       COI_part1+ND4L_part2	0h:0m:7s (0h:1m:10s left)
  79 GTR+F+I+G4   488576.169  5.208       16S+ND4_part1	0h:0m:7s (0h:1m:15s left)
  80 GTR+F+I+G4   488443.935  1.016       COII_part2+ND3_part2	0h:0m:7s (0h:1m:15s left)
  81 GTR+F+I+G4   488434.863  1.298       CytB_part2+ND4_part2	0h:0m:7s (0h:1m:14s left)
  82 GTR+F+I+G4   488437.330  35.550      ATPase6_part3+COIII_part3	0h:0m:8s (0h:1m:18s left)
  83 GTR+F+I+G4   488437.833  1.055       COII_part2+COIII_part2	0h:0m:8s (0h:1m:17s left)
  84 GTR+F+I+G4   488466.915  0.521       COI_part2+COII_part2	0h:0m:8s (0h:1m:16s left)
  85 GTR+F+I+G4   488423.791  0.906       ND1_part2+ND3_part2	0h:0m:8s (0h:1m:16s left)
  86 GTR+F+I+G4   488670.447  5.349       16S+ND5_part1	0h:0m:9s (0h:1m:20s left)
  87 GTR+F+I+G4   488629.226  1.984       COI_part1+ND5_part2	0h:0m:9s (0h:1m:20s left)
  88 GTR+F+I+G4   488445.627  1.008       COIII_part2+ND1_part2	0h:0m:9s (0h:1m:20s left)
  89 GTR+F+I+G4   488454.595  1.687       ATPase6_part2+ND4_part2	0h:0m:9s (0h:1m:19s left)
  90 GTR+F+I+G4   488529.388  1.668       COI_part1+COIII_part2	0h:0m:9s (0h:1m:20s left)
  91 GTR+F+I+G4   488502.282  5.157       16S+ND4L_part1	0h:0m:9s (0h:1m:22s left)
  92 GTR+F+I+G4   488474.344  1.695       COI_part1+ND3_part2	0h:0m:10s (0h:1m:23s left)
  93 GTR+F+I+G4   488436.190  0.971       COII_part2+ND4L_part2	0h:0m:10s (0h:1m:22s left)
  94 GTR+F+I+G4   488444.603  5.108       ATPase6_part1+ND4_part1	0h:0m:10s (0h:1m:24s left)
  95 GTR+F+I+G4   488438.333  1.909       ATPase6_part2+ND4L_part2	0h:0m:10s (0h:1m:23s left)
  96 GTR+F+I+G4   488442.497  0.913       ND1_part2+ND4L_part2	0h:0m:10s (0h:1m:23s left)
  97 GTR+F+I+G4   488478.825  5.185       16S+ND3_part1	0h:0m:11s (0h:1m:25s left)
  98 GTR+F+I+G4   488453.205  4.119       ATPase8_part2+ND3_part1	0h:0m:11s (0h:1m:25s left)
  99 GTR+F+I+G4   488454.692  1.224       COII_part2+ND4_part2	0h:0m:11s (0h:1m:24s left)
 100 GTR+F+I+G4   488455.135  0.697       COI_part2+CytB_part2	0h:0m:11s (0h:1m:24s left)
 101 GTR+F+I+G4   488488.861  3.464       CytB_part1+ND1_part1	0h:0m:11s (0h:1m:24s left)
 102 GTR+F+I+G4   488489.288  3.561       COII_part1+ND1_part1	0h:0m:11s (0h:1m:25s left)
 103 GTR+F+I+G4   488467.323  5.151       ATPase6_part1+ND4L_part1	0h:0m:11s (0h:1m:25s left)
 104 GTR+F+I+G4   488536.273  5.324       12S+ND4_part1	0h:0m:12s (0h:1m:27s left)
 105 GTR+F+I+G4   488448.664  1.172       ND1_part2+ND4_part2	0h:0m:12s (0h:1m:26s left)
 106 GTR+F+I+G4   488562.523  2.493       COIII_part1+ND5_part2	0h:0m:12s (0h:1m:26s left)
 107 GTR+F+I+G4   488565.735  2.435       ND5_part2+ND6_part1	0h:0m:12s (0h:1m:26s left)
 108 GTR+F+I+G4   488469.421  1.694       ATPase6_part2+COIII_part2	0h:0m:12s (0h:1m:25s left)
 109 GTR+F+I+G4   488575.369  1.490       COI_part1+CytB_part2	0h:0m:12s (0h:1m:26s left)
 110 GTR+F+I+G4   488468.256  3.947       ATPase8_part2+ND4L_part1	0h:0m:12s (0h:1m:25s left)
 111 GTR+F+I+G4   488434.591  1.860       ATPase6_part2+ND3_part2	0h:0m:12s (0h:1m:25s left)
 112 GTR+F+I+G4   488458.289  3.933       ND1_part1+ND3_part1	0h:0m:12s (0h:1m:25s left)
 113 GTR+F+I+G4   488452.477  1.940       ND4_part2+ND5_part2	0h:0m:13s (0h:1m:24s left)
 114 GTR+F+I+G4   488451.117  5.212       ATPase6_part1+ND3_part1	0h:0m:13s (0h:1m:24s left)
 115 GTR+F+I+G4   488460.602  3.166       ATPase8_part2+CytB_part1	0h:0m:13s (0h:1m:24s left)
 116 GTR+F+I+G4   488474.919  3.217       ATPase8_part2+COII_part1	0h:0m:13s (0h:1m:24s left)
 117 GTR+F+I+G4   488423.408  36.587      ATPase6_part3+ND3_part3	0h:0m:13s (0h:1m:25s left)
 118 GTR+F+I+G4   488481.856  5.315       12S+ND4L_part1	0h:0m:13s (0h:1m:26s left)
 119 GTR+F+I+G4   488628.476  3.073       ND1_part1+ND6_part1	0h:0m:13s (0h:1m:25s left)
 120 GTR+F+I+G4   488454.806  0.586       COI_part2+ND3_part2	0h:0m:13s (0h:1m:25s left)
 121 GTR+F+I+G4   488486.350  3.439       COIII_part1+ND1_part1	0h:0m:14s (0h:1m:25s left)
 122 GTR+F+I+G4   488477.326  3.855       ND1_part1+ND4L_part1	0h:0m:14s (0h:1m:25s left)
 123 GTR+F+I+G4   488449.331  4.644       ATPase8_part2+ND4_part1	0h:0m:14s (0h:1m:25s left)
 124 GTR+F+I+G4   488455.434  5.403       ND4_part1+ND5_part1	0h:0m:14s (0h:1m:26s left)
 125 GTR+F+I+G4   488460.417  2.157       ND4L_part2+ND5_part2	0h:0m:14s (0h:1m:26s left)
 126 GTR+F+I+G4   488590.382  2.437       COII_part1+ND5_part2	0h:0m:14s (0h:1m:25s left)
 127 GTR+F+I+G4   488497.931  0.698       COI_part2+COIII_part2	0h:0m:14s (0h:1m:25s left)
 128 GTR+F+I+G4   488542.049  2.491       CytB_part1+ND5_part2	0h:0m:15s (0h:1m:25s left)
 129 GTR+F+I+G4   488462.436  5.293       12S+ND3_part1	0h:0m:15s (0h:1m:26s left)
 130 GTR+F+I+G4   488463.399  1.449       ATPase6_part2+CytB_part2	0h:0m:15s (0h:1m:26s left)
 131 GTR+F+I+G4   488442.604  5.836       ND2_part2+ND5_part1	0h:0m:15s (0h:1m:26s left)
 132 GTR+F+I+G4   488520.978  1.523       COI_part1+COII_part2	0h:0m:15s (0h:1m:26s left)
 133 GTR+F+I+G4   488486.551  3.190       ATPase8_part2+ND6_part1	0h:0m:15s (0h:1m:26s left)
 134 GTR+F+I+G4   488467.647  3.186       ATPase8_part2+COIII_part1	0h:0m:16s (0h:1m:25s left)
 135 GTR+F+I+G4   488480.105  4.397       ND1_part1+ND4_part1	0h:0m:16s (0h:1m:26s left)
 136 GTR+F+I+G4   488515.416  2.590       ATPase6_part2+COIII_part1	0h:0m:16s (0h:1m:26s left)
 137 GTR+F+I+G4   488523.108  2.452       ATPase6_part2+ND6_part1	0h:0m:16s (0h:1m:25s left)
 138 GTR+F+I+G4   488454.473  1.970       COIII_part2+ND5_part2	0h:0m:16s (0h:1m:25s left)
 139 GTR+F+I+G4   488469.107  5.484       ND4L_part1+ND5_part1	0h:0m:16s (0h:1m:25s left)
 140 GTR+F+I+G4   488649.433  5.954       ND2_part3+ND5_part1	0h:0m:16s (0h:1m:25s left)
 141 GTR+F+I+G4   488464.860  0.541       COI_part2+ND4L_part2	0h:0m:16s (0h:1m:25s left)
 142 GTR+F+I+G4   488528.194  1.415       COI_part1+ND1_part2	0h:0m:17s (0h:1m:25s left)
 143 GTR+F+I+G4   488441.402  2.093       ND3_part2+ND5_part2	0h:0m:17s (0h:1m:25s left)
 144 GTR+F+I+G4   488450.547  5.491       ND3_part1+ND5_part1	0h:0m:17s (0h:1m:25s left)
 145 GTR+F+I+G4   488514.755  0.902       COI_part2+ND4_part2	0h:0m:17s (0h:1m:25s left)
 146 GTR+F+I+G4   488681.066  5.370       12S+ND2_part2	0h:0m:17s (0h:1m:25s left)
 147 GTR+F+I+G4   488550.287  2.503       ATPase6_part2+COII_part1	0h:0m:17s (0h:1m:25s left)
 148 GTR+F+I+G4   488645.128  5.712       ND5_part1+ND6_part3	0h:0m:17s (0h:1m:25s left)
 149 GTR+F+I+G4   488464.771  1.534       ATPase6_part2+COII_part2	0h:0m:18s (0h:1m:25s left)
 150 GTR+F+I+G4   488531.002  2.622       ATPase6_part2+CytB_part1	0h:0m:18s (0h:1m:24s left)
 151 GTR+F+I+G4   488622.557  5.751       12S+ND2_part3	0h:0m:18s (0h:1m:26s left)
 152 GTR+F+I+G4   488492.325  2.271       COI_part1+COIII_part1	0h:0m:18s (0h:1m:26s left)
 153 GTR+F+I+G4   488553.172  1.999       COI_part1+ND6_part1	0h:0m:18s (0h:1m:26s left)
 154 GTR+F+I+G4   488461.763  1.804       CytB_part2+ND5_part2	0h:0m:19s (0h:1m:26s left)
 155 GTR+F+I+G4   488469.973  1.353       ATPase6_part2+ND1_part2	0h:0m:19s (0h:1m:25s left)
 156 GTR+F+I+G4   488427.564  34.220      COIII_part3+ND3_part3	0h:0m:19s (0h:1m:26s left)
 157 GTR+F+I+G4   488449.777  6.044       ATPase6_part1+ND2_part2	0h:0m:19s (0h:1m:27s left)
 158 GTR+F+I+G4   488447.020  5.167       16S+ATPase8_part2	0h:0m:20s (0h:1m:28s left)
 159 GTR+F+I+G4   488571.770  6.134       ATPase6_part1+ND2_part3	0h:0m:20s (0h:1m:28s left)
 160 GTR+F+I+G4   488798.361  5.553       12S+ND6_part3	0h:0m:20s (0h:1m:28s left)
 161 GTR+F+I+G4   488479.969  2.267       COI_part1+COII_part1	0h:0m:20s (0h:1m:29s left)
 162 GTR+F+I+G4   488494.238  2.385       COI_part1+CytB_part1	0h:0m:21s (0h:1m:30s left)
 163 GTR+F+I+G4   488561.851  5.011       16S+ND1_part1	0h:0m:21s (0h:1m:31s left)
 164 GTR+F+I+G4   488622.279  1.052       COI_part1+COI_part2	0h:0m:21s (0h:1m:31s left)
 165 GTR+F+I+G4   488706.956  5.283       16S+ND2_part2	0h:0m:22s (0h:1m:32s left)
 166 GTR+F+I+G4   488467.508  1.900       COII_part2+ND5_part2	0h:0m:22s (0h:1m:32s left)
 167 GTR+F+I+G4   488457.953  5.041       ATPase6_part1+ATPase8_part2	0h:0m:22s (0h:1m:32s left)
 168 GTR+F+I+G4   488433.387  3.480       CytB_part1+ND3_part1	0h:0m:22s (0h:1m:32s left)
 169 GTR+F+I+G4   488452.400  3.597       COII_part1+ND3_part1	0h:0m:22s (0h:1m:31s left)
 170 GTR+F+I+G4   488627.039  5.472       ATPase6_part1+ND6_part3	0h:0m:22s (0h:1m:31s left)
 171 GTR+F+I+G4   488625.057  5.505       16S+ND2_part3	0h:0m:23s (0h:1m:33s left)
 172 GTR+F+I+G4   488478.513  1.760       ND1_part2+ND5_part2	0h:0m:23s (0h:1m:33s left)
 173 GTR+F+I+G4   488592.477  2.017       COIII_part1+ND4_part2	0h:0m:23s (0h:1m:32s left)
 174 GTR+F+I+G4   488538.502  2.014       ND4_part2+ND6_part1	0h:0m:23s (0h:1m:32s left)
 175 GTR+F+I+G4   488442.946  3.488       CytB_part1+ND4L_part1	0h:0m:23s (0h:1m:32s left)
 176 GTR+F+I+G4   488446.120  3.508       COII_part1+ND4L_part1	0h:0m:24s (0h:1m:32s left)
 177 GTR+F+I+G4   488506.059  4.625       ATPase6_part1+ND1_part1	0h:0m:24s (0h:1m:32s left)
 178 GTR+F+I+G4   488454.807  5.313       12S+ATPase8_part2	0h:0m:24s (0h:1m:32s left)
 179 GTR+F+I+G4   488631.711  2.535       ND1_part1+ND5_part2	0h:0m:24s (0h:1m:32s left)
 180 GTR+F+I+G4   488461.906  2.600       COIII_part1+ND4L_part2	0h:0m:24s (0h:1m:31s left)
 181 GTR+F+I+G4   488486.518  2.399       ND4L_part2+ND6_part1	0h:0m:24s (0h:1m:31s left)
 182 GTR+F+I+G4   488548.213  0.949       ATPase6_part2+COI_part2	0h:0m:24s (0h:1m:31s left)
 183 GTR+F+I+G4   488522.429  3.246       ND3_part1+ND6_part1	0h:0m:24s (0h:1m:30s left)
 184 GTR+F+I+G4   488448.983  3.273       COIII_part1+ND3_part1	0h:0m:24s (0h:1m:30s left)
 185 GTR+F+I+G4   488863.944  5.372       16S+ND6_part3	0h:0m:25s (0h:1m:31s left)
 186 GTR+F+I+G4   488536.907  28.013      COII_part3+ND2_part1	0h:0m:25s (0h:1m:32s left)
 187 GTR+F+I+G4   488459.725  3.993       CytB_part1+ND4_part1	0h:0m:26s (0h:1m:32s left)
 188 GTR+F+I+G4   488620.373  1.920       COII_part1+ND4_part2	0h:0m:26s (0h:1m:31s left)
 189 GTR+F+I+G4   488469.221  4.220       COII_part1+ND4_part1	0h:0m:26s (0h:1m:32s left)
 190 GTR+F+I+G4   488601.793  2.142       CytB_part1+ND4_part2	0h:0m:26s (0h:1m:31s left)
 191 GTR+F+I+G4   488516.444  5.065       12S+ND1_part1	0h:0m:26s (0h:1m:32s left)
 192 GTR+F+I+G4   488436.385  2.410       ATPase8_part2+ND5_part2	0h:0m:26s (0h:1m:31s left)
 193 GTR+F+I+G4   488506.942  3.312       ND4L_part1+ND6_part1	0h:0m:26s (0h:1m:31s left)
 194 GTR+F+I+G4   488458.169  3.330       COIII_part1+ND4L_part1	0h:0m:26s (0h:1m:31s left)
 195 GTR+F+I+G4   488530.929  2.269       COIII_part1+COIII_part2	0h:0m:27s (0h:1m:31s left)
 196 GTR+F+I+G4   488496.106  2.057       COIII_part2+ND6_part1	0h:0m:27s (0h:1m:30s left)
 197 GTR+F+I+G4   488464.187  5.466       ATPase8_part2+ND5_part1	0h:0m:27s (0h:1m:30s left)
 198 GTR+F+I+G4   488488.939  2.446       COIII_part1+ND3_part2	0h:0m:27s (0h:1m:29s left)
 199 GTR+F+I+G4   488482.516  2.501       COII_part1+ND4L_part2	0h:0m:27s (0h:1m:29s left)
 200 GTR+F+I+G4   488478.777  2.274       ND3_part2+ND6_part1	0h:0m:27s (0h:1m:29s left)
 201 GTR+F+I+G4   488466.579  2.753       CytB_part1+ND4L_part2	0h:0m:27s (0h:1m:28s left)
 202 GTR+F+I+G4   488475.433  5.376       ND2_part2+ND4_part1	0h:0m:27s (0h:1m:29s left)
 203 GTR+F+I+G4   488631.446  4.084       ND4_part1+ND6_part1	0h:0m:27s (0h:1m:28s left)
 204 GTR+F+I+G4   488478.267  4.119       COIII_part1+ND4_part1	0h:0m:28s (0h:1m:29s left)
 205 GTR+F+I+G4   488585.405  2.742       ATPase6_part2+ND1_part1	0h:0m:28s (0h:1m:28s left)
 206 GTR+F+I+G4   488555.774  5.087       ND1_part1+ND5_part1	0h:0m:28s (0h:1m:28s left)
 207 GTR+F+I+G4   488447.068  31.855      ATPase8_part3+COIII_part3	0h:0m:28s (0h:1m:29s left)
 208 GTR+F+I+G4   488596.388  5.850       ND2_part3+ND4_part1	0h:0m:28s (0h:1m:29s left)
 209 GTR+F+I+G4   488534.794  2.096       COII_part1+COIII_part2	0h:0m:29s (0h:1m:29s left)
 210 GTR+F+I+G4   488601.432  1.410       COI_part2+ND5_part2	0h:0m:29s (0h:1m:28s left)
 211 GTR+F+I+G4   488516.132  2.379       COIII_part2+CytB_part1	0h:0m:29s (0h:1m:28s left)
 212 GTR+F+I+G4   488506.352  2.444       COII_part1+ND3_part2	0h:0m:29s (0h:1m:28s left)
 213 GTR+F+I+G4   489508.380  17.861      ND2_part1+ND6_part2	0h:0m:29s (0h:1m:28s left)
 214 GTR+F+I+G4   488571.147  1.944       COIII_part1+CytB_part2	0h:0m:29s (0h:1m:27s left)
 215 GTR+F+I+G4   488491.852  2.613       CytB_part1+ND3_part2	0h:0m:29s (0h:1m:27s left)
 216 GTR+F+I+G4   488550.733  1.721       CytB_part2+ND6_part1	0h:0m:29s (0h:1m:27s left)
 217 GTR+F+I+G4   488468.421  6.024       ND2_part2+ND4L_part1	0h:0m:29s (0h:1m:26s left)
 218 GTR+F+I+G4   488445.866  2.458       ATPase6_part2+ATPase8_part2	0h:0m:29s (0h:1m:26s left)
 219 GTR+F+I+G4   488549.735  5.963       ND2_part3+ND4L_part1	0h:0m:29s (0h:1m:26s left)
 220 GTR+F+I+G4   488659.913  5.138       ND4_part1+ND6_part3	0h:0m:30s (0h:1m:26s left)
 221 GTR+F+I+G4   488451.617  6.033       ND2_part2+ND3_part1	0h:0m:30s (0h:1m:26s left)
 222 GTR+F+I+G4   488484.161  2.782       COI_part1+ND1_part1	0h:0m:30s (0h:1m:26s left)
 223 GTR+F+I+G4   488422.594  37.417      ND1_part3+ND3_part3	0h:0m:31s (0h:1m:27s left)
 224 GTR+F+I+G4   488570.645  4.860       16S+CytB_part1	0h:0m:31s (0h:1m:28s left)
 225 GTR+F+I+G4   488589.589  4.982       16S+COII_part1	0h:0m:31s (0h:1m:28s left)
 226 GTR+F+I+G4   488596.801  1.758       COII_part1+CytB_part2	0h:0m:32s (0h:1m:28s left)
 227 GTR+F+I+G4   488521.399  5.941       ND2_part3+ND3_part1	0h:0m:32s (0h:1m:28s left)
 228 GTR+F+I+G4   488568.403  2.002       CytB_part1+CytB_part2	0h:0m:32s (0h:1m:28s left)
 229 GTR+F+I+G4   489463.548  22.298      COI_part3+ND6_part2	0h:0m:32s (0h:1m:28s left)
 230 GTR+F+I+G4   488508.714  2.237       COII_part2+COIII_part1	0h:0m:32s (0h:1m:28s left)
 231 GTR+F+I+G4   488536.863  1.892       COII_part2+ND6_part1	0h:0m:32s (0h:1m:28s left)
 232 GTR+F+I+G4   488485.506  2.023       ATPase8_part2+COI_part1	0h:0m:32s (0h:1m:27s left)
 233 GTR+F+I+G4   488494.386  5.810       ND4L_part1+ND6_part3	0h:0m:33s (0h:1m:27s left)
 234 GTR+F+I+G4   488549.738  1.858       COIII_part1+ND1_part2	0h:0m:33s (0h:1m:27s left)
 235 GTR+F+I+G4   488559.321  1.527       ND1_part2+ND6_part1	0h:0m:33s (0h:1m:26s left)
 236 GTR+F+I+G4   488478.266  3.917       ATPase6_part1+CytB_part1	0h:0m:33s (0h:1m:26s left)
 237 GTR+F+I+G4   488811.745  4.951       16S+ND6_part1	0h:0m:33s (0h:1m:27s left)
 238 GTR+F+I+G4   488578.563  4.923       16S+COIII_part1	0h:0m:34s (0h:1m:28s left)
 239 GTR+F+I+G4   488473.642  4.401       ATPase6_part1+COII_part1	0h:0m:34s (0h:1m:27s left)
 240 GTR+F+I+G4   488542.104  5.806       ND3_part1+ND6_part3	0h:0m:34s (0h:1m:27s left)
 241 GTR+F+I+G4   488441.600  34.519      ATPase6_part3+ATPase8_part3	0h:0m:34s (0h:1m:27s left)
 242 GTR+F+I+G4   488528.786  1.913       COII_part1+COII_part2	0h:0m:34s (0h:1m:27s left)
 243 GTR+F+I+G4   488511.298  2.216       COII_part2+CytB_part1	0h:0m:34s (0h:1m:26s left)
 244 GTR+F+I+G4   488507.420  2.501       ND3_part1+ND5_part2	0h:0m:34s (0h:1m:26s left)
 245 GTR+F+I+G4   488677.219  2.171       ND1_part1+ND4_part2	0h:0m:34s (0h:1m:26s left)
 246 GTR+F+I+G4   488527.991  4.732       12S+CytB_part1	0h:0m:35s (0h:1m:26s left)
 247 GTR+F+I+G4   488576.994  1.670       COII_part1+ND1_part2	0h:0m:35s (0h:1m:26s left)
 248 GTR+F+I+G4   488447.160  29.518      COI_part3+COII_part3	0h:0m:36s (0h:1m:27s left)
 249 GTR+F+I+G4   488557.577  4.942       12S+COII_part1	0h:0m:36s (0h:1m:27s left)
 250 GTR+F+I+G4   488551.786  1.982       CytB_part1+ND1_part2	0h:0m:36s (0h:1m:27s left)
 251 GTR+F+I+G4   488574.793  3.807       ATPase6_part1+ND6_part1	0h:0m:36s (0h:1m:27s left)
 252 GTR+F+I+G4   488479.199  4.046       ATPase6_part1+COIII_part1	0h:0m:36s (0h:1m:26s left)
 253 GTR+F+I+G4   488522.190  2.478       ND4L_part1+ND5_part2	0h:0m:36s (0h:1m:26s left)
 254 GTR+F+I+G4   488500.953  2.977       ND1_part1+ND4L_part2	0h:0m:36s (0h:1m:26s left)
 255 GTR+F+I+G4   488457.325  1.823       ATPase8_part2+ND4_part2	0h:0m:36s (0h:1m:26s left)
 256 GTR+F+I+G4   488764.305  4.827       12S+ND6_part1	0h:0m:37s (0h:1m:25s left)
 257 GTR+F+I+G4   488481.278  4.619       CytB_part1+ND5_part1	0h:0m:37s (0h:1m:26s left)
 258 GTR+F+I+G4   488557.553  4.780       12S+COIII_part1	0h:0m:37s (0h:1m:26s left)
 259 GTR+F+I+G4   488479.029  5.041       COII_part1+ND5_part1	0h:0m:37s (0h:1m:26s left)
 260 GTR+F+I+G4   488638.139  3.198       ND4_part1+ND5_part2	0h:0m:37s (0h:1m:26s left)
 261 GTR+F+I+G4   488462.418  2.337       ATPase8_part2+ND4L_part2	0h:0m:37s (0h:1m:25s left)
 262 GTR+F+I+G4   488612.220  2.437       COIII_part2+ND1_part1	0h:0m:38s (0h:1m:25s left)
 263 GTR+F+I+G4   488641.220  1.319       COI_part2+COIII_part1	0h:0m:38s (0h:1m:25s left)
 264 GTR+F+I+G4   488522.889  7.030       ATPase8_part1+ND6_part3	0h:0m:38s (0h:1m:24s left)
 265 GTR+F+I+G4   488510.280  2.833       ND1_part1+ND3_part2	0h:0m:38s (0h:1m:24s left)
 266 GTR+F+I+G4   488617.699  1.110       COI_part2+ND6_part1	0h:0m:38s (0h:1m:24s left)
 267 GTR+F+I+G4   488493.920  2.631       ATPase6_part2+ND3_part1	0h:0m:38s (0h:1m:24s left)
 268 GTR+F+I+G4   488471.185  1.839       ATPase8_part2+COIII_part2	0h:0m:38s (0h:1m:23s left)
 269 GTR+F+I+G4   488462.249  6.013       ATPase8_part2+ND2_part2	0h:0m:38s (0h:1m:23s left)
 270 GTR+F+I+G4   488513.021  2.627       ATPase6_part2+ND4L_part1	0h:0m:38s (0h:1m:23s left)
 271 GTR+F+I+G4   488617.605  4.879       ND5_part1+ND6_part1	0h:0m:38s (0h:1m:23s left)
 272 GTR+F+I+G4   488480.638  4.865       COIII_part1+ND5_part1	0h:0m:38s (0h:1m:22s left)
 273 GTR+F+I+G4   488453.803  2.111       ATPase8_part2+ND3_part2	0h:0m:39s (0h:1m:22s left)
 274 GTR+F+I+G4   488436.203  30.284      ATPase8_part3+COI_part3	0h:0m:39s (0h:1m:23s left)
 275 GTR+F+I+G4   488427.874  6.565       ATPase8_part2+ND2_part3	0h:0m:39s (0h:1m:22s left)
 276 GTR+F+I+G4   488464.378  7.508       ATPase8_part1+ND2_part3	0h:0m:39s (0h:1m:22s left)
 277 GTR+F+I+G4   488667.566  1.152       COI_part2+COII_part1	0h:0m:39s (0h:1m:22s left)
 278 GTR+F+I+G4   488664.222  1.483       COI_part2+CytB_part1	0h:0m:39s (0h:1m:22s left)
 279 GTR+F+I+G4   488644.087  2.062       CytB_part2+ND1_part1	0h:0m:39s (0h:1m:21s left)
 280 GTR+F+I+G4   488597.484  4.976       ND1_part1+ND2_part2	0h:0m:40s (0h:1m:21s left)
 281 GTR+F+I+G4   488498.569  2.236       COI_part1+ND3_part1	0h:0m:40s (0h:1m:21s left)
 282 GTR+F+I+G4   488436.905  6.990       ATPase8_part1+ND2_part2	0h:0m:40s (0h:1m:21s left)
 283 GTR+F+I+G4   488596.997  3.767       ATPase6_part2+ND4_part1	0h:0m:40s (0h:1m:21s left)
 284 GTR+F+I+G4   488441.950  37.692      ATPase6_part3+ND1_part3	0h:0m:41s (0h:1m:21s left)
 285 GTR+F+I+G4   488624.954  5.275       ND1_part1+ND2_part3	0h:0m:41s (0h:1m:21s left)
 286 GTR+F+I+G4   488467.498  1.502       ATPase8_part2+CytB_part2	0h:0m:41s (0h:1m:21s left)
 287 GTR+F+I+G4   488486.540  2.216       COI_part1+ND4L_part1	0h:0m:41s (0h:1m:21s left)
 288 GTR+F+I+G4   488542.917  6.206       ATPase8_part2+ND6_part3	0h:0m:41s (0h:1m:21s left)
 289 GTR+F+I+G4   488748.990  4.564       16S+ND5_part2	0h:0m:42s (0h:1m:21s left)
 290 GTR+F+I+G4   488580.252  2.256       COII_part2+ND1_part1	0h:0m:42s (0h:1m:21s left)
 291 GTR+F+I+G4   488647.931  4.686       ND1_part1+ND6_part3	0h:0m:42s (0h:1m:21s left)
 292 GTR+F+I+G4   488594.650  3.238       COI_part1+ND4_part1	0h:0m:42s (0h:1m:22s left)
 293 GTR+F+I+G4   488601.549  1.969       ND1_part1+ND1_part2	0h:0m:43s (0h:1m:22s left)
 294 GTR+F+I+G4   488451.796  30.379      ATPase8_part3+ND3_part3	0h:0m:43s (0h:1m:21s left)
 295 GTR+F+I+G4   488560.627  1.908       ND3_part1+ND4_part2	0h:0m:43s (0h:1m:21s left)
 296 GTR+F+I+G4   488477.174  1.567       ATPase8_part2+COII_part2	0h:0m:43s (0h:1m:21s left)
 297 GTR+F+I+G4   488613.933  2.932       ATPase6_part1+ND5_part2	0h:0m:43s (0h:1m:21s left)
 298 GTR+F+I+G4   488496.363  26.660      ND2_part1+ND4L_part3	0h:0m:43s (0h:1m:21s left)
 299 GTR+F+I+G4   488476.266  1.262       ATPase8_part2+ND1_part2	0h:0m:43s (0h:1m:20s left)
 300 GTR+F+I+G4   488470.290  2.872       ND3_part1+ND4L_part2	0h:0m:43s (0h:1m:20s left)
 301 GTR+F+I+G4   488575.943  1.853       ND4_part2+ND4L_part1	0h:0m:43s (0h:1m:20s left)
 302 GTR+F+I+G4   488666.154  4.950       16S+ATPase6_part2	0h:0m:44s (0h:1m:20s left)
 303 GTR+F+I+G4   488688.799  4.162       12S+ND5_part2	0h:0m:44s (0h:1m:20s left)
 304 GTR+F+I+G4   488453.957  36.842      COIII_part3+ND1_part3	0h:0m:45s (0h:1m:21s left)
 305 GTR+F+I+G4   488472.161  2.829       ND4L_part1+ND4L_part2	0h:0m:45s (0h:1m:21s left)
 306 GTR+F+I+G4   488522.547  2.173       COIII_part2+ND3_part1	0h:0m:45s (0h:1m:20s left)
 307 GTR+F+I+G4   488741.200  2.964       ND4_part1+ND4_part2	0h:0m:45s (0h:1m:20s left)
 308 GTR+F+I+G4   488487.235  2.519       ND3_part1+ND3_part2	0h:0m:45s (0h:1m:20s left)
 309 GTR+F+I+G4   488590.085  3.287       ATPase6_part1+ATPase6_part2	0h:0m:45s (0h:1m:20s left)
 310 GTR+F+I+G4   488513.615  2.042       COIII_part2+ND4L_part1	0h:0m:45s (0h:1m:19s left)
 311 GTR+F+I+G4   488739.656  3.821       ND5_part1+ND5_part2	0h:0m:45s (0h:1m:19s left)
 312 GTR+F+I+G4   488507.097  4.029       ND4_part1+ND4L_part2	0h:0m:46s (0h:1m:19s left)
 313 GTR+F+I+G4   488734.647  4.640       16S+COI_part1	0h:0m:46s (0h:1m:20s left)
 314 GTR+F+I+G4   488749.456  1.412       COI_part2+ND1_part1	0h:0m:46s (0h:1m:20s left)
 315 GTR+F+I+G4   488490.252  2.498       ND3_part2+ND4L_part1	0h:0m:47s (0h:1m:19s left)
 316 GTR+F+I+G4   488506.042  4.542       CytB_part1+ND2_part2	0h:0m:47s (0h:1m:19s left)
 317 GTR+F+I+G4   488508.036  5.016       COII_part1+ND2_part2	0h:0m:47s (0h:1m:19s left)
 318 GTR+F+I+G4   488646.600  4.781       12S+ATPase6_part2	0h:0m:47s (0h:1m:19s left)
 319 GTR+F+I+G4   488620.650  4.647       CytB_part1+ND2_part3	0h:0m:47s (0h:1m:19s left)
 320 GTR+F+I+G4   488545.188  1.679       CytB_part2+ND3_part1	0h:0m:47s (0h:1m:19s left)
 321 GTR+F+I+G4   488653.801  5.218       COII_part1+ND2_part3	0h:0m:47s (0h:1m:19s left)
 322 GTR+F+I+G4   488612.355  3.417       COIII_part2+ND4_part1	0h:0m:48s (0h:1m:19s left)
 323 GTR+F+I+G4   488524.563  0.769       ATPase8_part2+COI_part2	0h:0m:48s (0h:1m:18s left)
 324 GTR+F+I+G4   488536.775  4.000       ND3_part2+ND4_part1	0h:0m:48s (0h:1m:18s left)
 325 GTR+F+I+G4   488602.066  2.933       ATPase6_part1+COI_part1	0h:0m:48s (0h:1m:18s left)
 326 GTR+F+I+G4   488561.384  1.662       CytB_part2+ND4L_part1	0h:0m:48s (0h:1m:18s left)
 327 GTR+F+I+G4   488588.402  4.948       ND2_part2+ND6_part1	0h:0m:48s (0h:1m:18s left)
 328 GTR+F+I+G4   488501.178  4.785       COIII_part1+ND2_part2	0h:0m:49s (0h:1m:18s left)
 329 GTR+F+I+G4   488586.192  4.211       CytB_part1+ND6_part3	0h:0m:49s (0h:1m:18s left)
 330 GTR+F+I+G4   488655.678  4.576       ATPase6_part2+ND5_part1	0h:0m:49s (0h:1m:18s left)
 331 GTR+F+I+G4   488636.810  5.350       ND2_part3+ND6_part1	0h:0m:49s (0h:1m:18s left)
 332 GTR+F+I+G4   488551.167  4.689       COII_part1+ND6_part3	0h:0m:49s (0h:1m:17s left)
 333 GTR+F+I+G4   488609.636  4.899       COIII_part1+ND2_part3	0h:0m:49s (0h:1m:17s left)
 334 GTR+F+I+G4   488616.195  4.511       12S+COI_part1	0h:0m:50s (0h:1m:17s left)
 335 GTR+F+I+G4   488878.594  4.516       16S+ND4_part2	0h:0m:50s (0h:1m:18s left)
 336 GTR+F+I+G4   488442.894  5.862       ATPase8_part1+ND5_part1	0h:0m:50s (0h:1m:18s left)
 337 GTR+F+I+G4   488697.312  2.937       CytB_part2+ND4_part1	0h:0m:51s (0h:1m:17s left)
 338 GTR+F+I+G4   488506.671  2.045       COII_part2+ND3_part1	0h:0m:51s (0h:1m:17s left)
 339 GTR+F+I+G4   488520.182  1.541       ND1_part2+ND3_part1	0h:0m:51s (0h:1m:17s left)
 340 GTR+F+I+G4   488531.668  5.038       16S+ND4L_part2	0h:0m:51s (0h:1m:17s left)
 341 GTR+F+I+G4   488515.909  1.749       COII_part2+ND4L_part1	0h:0m:51s (0h:1m:17s left)
 342 GTR+F+I+G4   488493.868  4.772       ND6_part1+ND6_part3	0h:0m:51s (0h:1m:17s left)
 343 GTR+F+I+G4   488563.918  4.194       COIII_part1+ND6_part3	0h:0m:51s (0h:1m:16s left)
 344 GTR+F+I+G4   488691.239  4.012       COI_part1+ND5_part1	0h:0m:52s (0h:1m:17s left)
 345 GTR+F+I+G4   488686.966  2.598       ATPase6_part1+ND4_part2	0h:0m:52s (0h:1m:16s left)
 346 GTR+F+I+G4   488529.336  1.446       ND1_part2+ND4L_part1	0h:0m:52s (0h:1m:16s left)
 347 GTR+F+I+G4   488487.818  5.576       12S+ATPase8_part1	0h:0m:52s (0h:1m:16s left)
 348 GTR+F+I+G4   488661.398  4.744       16S+COIII_part2	0h:0m:53s (0h:1m:16s left)
 349 GTR+F+I+G4   488551.930  5.018       16S+ND3_part2	0h:0m:53s (0h:1m:16s left)
 350 GTR+F+I+G4   488588.040  3.394       COII_part2+ND4_part1	0h:0m:53s (0h:1m:16s left)
 351 GTR+F+I+G4   488532.335  3.814       ATPase6_part1+ND4L_part2	0h:0m:53s (0h:1m:16s left)
 352 GTR+F+I+G4   488659.706  29.902      COI_part3+ND2_part1	0h:0m:54s (0h:1m:16s left)
 353 GTR+F+I+G4   488804.062  4.067       12S+ND4_part2	0h:0m:54s (0h:1m:16s left)
 354 GTR+F+I+G4   488658.685  2.997       ND1_part2+ND4_part1	0h:0m:54s (0h:1m:16s left)
 355 GTR+F+I+G4   488450.506  5.835       ATPase6_part1+ATPase8_part1	0h:0m:54s (0h:1m:16s left)
 356 GTR+F+I+G4   488611.437  3.081       ATPase6_part1+COIII_part2	0h:0m:54s (0h:1m:16s left)
 357 GTR+F+I+G4   488519.200  5.076       12S+ND4L_part2	0h:0m:55s (0h:1m:16s left)
 358 GTR+F+I+G4   488568.836  3.763       ATPase6_part1+ND3_part2	0h:0m:55s (0h:1m:16s left)
 359 GTR+F+I+G4   488768.672  4.555       16S+CytB_part2	0h:0m:55s (0h:1m:16s left)
 360 GTR+F+I+G4   488832.655  3.731       ND4_part2+ND5_part1	0h:0m:55s (0h:1m:16s left)
 361 GTR+F+I+G4   488600.043  1.006       COI_part2+ND3_part1	0h:0m:55s (0h:1m:15s left)
 362 GTR+F+I+G4   488480.914  5.314       16S+ATPase8_part1	0h:0m:56s (0h:1m:16s left)
 363 GTR+F+I+G4   488623.087  4.523       12S+COIII_part2	0h:0m:56s (0h:1m:16s left)
 364 GTR+F+I+G4   488533.606  5.055       12S+ND3_part2	0h:0m:56s (0h:1m:16s left)
 365 GTR+F+I+G4   488534.046  4.908       ND4L_part2+ND5_part1	0h:0m:56s (0h:1m:15s left)
 366 GTR+F+I+G4   488616.530  0.949       COI_part2+ND4L_part1	0h:0m:57s (0h:1m:15s left)
 367 GTR+F+I+G4   488683.510  2.435       ATPase6_part1+CytB_part2	0h:0m:57s (0h:1m:15s left)
 368 GTR+F+I+G4   488693.186  3.462       ND2_part2+ND5_part2	0h:0m:57s (0h:1m:15s left)
 369 GTR+F+I+G4   488623.693  4.759       16S+COII_part2	0h:0m:57s (0h:1m:15s left)
 370 GTR+F+I+G4   488653.805  4.264       COIII_part2+ND5_part1	0h:0m:57s (0h:1m:15s left)
 371 GTR+F+I+G4   488572.834  4.049       ND2_part3+ND5_part2	0h:0m:57s (0h:1m:15s left)
 372 GTR+F+I+G4   488866.130  2.306       COI_part2+ND4_part1	0h:0m:58s (0h:1m:14s left)
 373 GTR+F+I+G4   488731.075  4.616       16S+ND1_part2	0h:0m:58s (0h:1m:15s left)
 374 GTR+F+I+G4   488575.481  4.847       ND3_part2+ND5_part1	0h:0m:58s (0h:1m:15s left)
 375 GTR+F+I+G4   488707.988  4.207       12S+CytB_part2	0h:0m:59s (0h:1m:15s left)
 376 GTR+F+I+G4   488609.870  2.950       ATPase6_part1+COII_part2	0h:0m:59s (0h:1m:14s left)
 377 GTR+F+I+G4   488790.922  3.274       ND5_part2+ND6_part3	0h:0m:59s (0h:1m:14s left)
 378 GTR+F+I+G4   488508.198  30.776      COI_part3+COIII_part3	0h:1m:0s (0h:1m:15s left)
 379 GTR+F+I+G4   488672.436  2.447       ATPase6_part1+ND1_part2	0h:1m:0s (0h:1m:14s left)
 380 GTR+F+I+G4   488440.693  5.174       ATPase8_part1+ND4_part1	0h:1m:0s (0h:1m:14s left)
 381 GTR+F+I+G4   488775.773  3.708       CytB_part2+ND5_part1	0h:1m:0s (0h:1m:14s left)
 382 GTR+F+I+G4   488625.147  4.388       ATPase6_part2+ND2_part2	0h:1m:0s (0h:1m:14s left)
 383 GTR+F+I+G4   488606.334  4.557       12S+COII_part2	0h:1m:0s (0h:1m:14s left)
 384 GTR+F+I+G4   488521.380  5.146       ATPase6_part2+ND2_part3	0h:1m:0s (0h:1m:14s left)
 385 GTR+F+I+G4   488669.883  4.275       12S+ND1_part2	0h:1m:1s (0h:1m:14s left)
 386 GTR+F+I+G4   488458.954  5.827       ATPase8_part1+ND4L_part1	0h:1m:1s (0h:1m:13s left)
 387 GTR+F+I+G4   488449.459  26.531      COII_part3+ND4L_part3	0h:1m:1s (0h:1m:13s left)
 388 GTR+F+I+G4   488796.525  20.175      ATPase8_part3+ND6_part2	0h:1m:1s (0h:1m:13s left)
 389 GTR+F+I+G4   489043.808  4.254       16S+COI_part2	0h:1m:2s (0h:1m:14s left)
 390 GTR+F+I+G4   488722.818  3.470       COI_part1+ND2_part2	0h:1m:2s (0h:1m:14s left)
 391 GTR+F+I+G4   488444.671  5.825       ATPase8_part1+ND3_part1	0h:1m:3s (0h:1m:14s left)
 392 GTR+F+I+G4   488653.599  4.174       ATPase6_part2+ND6_part3	0h:1m:3s (0h:1m:13s left)
 393 GTR+F+I+G4   488622.298  4.293       COII_part2+ND5_part1	0h:1m:3s (0h:1m:13s left)
 394 GTR+F+I+G4   488758.807  4.036       COI_part1+ND2_part3	0h:1m:3s (0h:1m:13s left)
 395 GTR+F+I+G4   488746.844  3.857       ND1_part2+ND5_part1	0h:1m:3s (0h:1m:13s left)
 396 GTR+F+I+G4   488818.027  1.668       ATPase6_part1+COI_part2	0h:1m:3s (0h:1m:13s left)
 397 GTR+F+I+G4   488479.048  33.163      ATPase6_part3+COI_part3	0h:1m:4s (0h:1m:13s left)
 398 GTR+F+I+G4   488635.174  3.285       COI_part1+ND6_part3	0h:1m:4s (0h:1m:13s left)
 399 GTR+F+I+G4   489047.447  17.160      ND4L_part3+ND6_part2	0h:1m:5s (0h:1m:13s left)
 400 GTR+F+I+G4   488453.566  28.395      ATPase8_part3+COII_part3	0h:1m:5s (0h:1m:13s left)
 401 GTR+F+I+G4   488914.169  3.622       12S+COI_part2	0h:1m:5s (0h:1m:13s left)
 402 GTR+F+I+G4   488462.055  33.630      ATPase8_part3+ND1_part3	0h:1m:5s (0h:1m:13s left)
 403 GTR+F+I+G4   488782.112  3.260       ND2_part2+ND4_part2	0h:1m:6s (0h:1m:13s left)
 404 GTR+F+I+G4   488626.304  3.867       ND2_part3+ND4_part2	0h:1m:6s (0h:1m:13s left)
 405 GTR+F+I+G4   488542.220  5.277       ND2_part2+ND4L_part2	0h:1m:6s (0h:1m:13s left)
 406 GTR+F+I+G4   488514.654  5.305       ND2_part3+ND4L_part2	0h:1m:6s (0h:1m:12s left)
 407 GTR+F+I+G4   488979.791  3.089       COI_part2+ND5_part1	0h:1m:6s (0h:1m:12s left)
 408 GTR+F+I+G4   488650.266  3.880       COIII_part2+ND2_part2	0h:1m:6s (0h:1m:12s left)
 409 GTR+F+I+G4   488797.687  3.059       ND4_part2+ND6_part3	0h:1m:6s (0h:1m:12s left)
 410 GTR+F+I+G4   488580.694  5.003       ND2_part2+ND3_part2	0h:1m:6s (0h:1m:11s left)
 411 GTR+F+I+G4   488622.937  4.563       COIII_part2+ND2_part3	0h:1m:7s (0h:1m:11s left)
 412 GTR+F+I+G4   488552.722  4.544       ND4L_part2+ND6_part3	0h:1m:7s (0h:1m:11s left)
 413 GTR+F+I+G4   488518.266  5.329       ND2_part3+ND3_part2	0h:1m:7s (0h:1m:11s left)
 414 GTR+F+I+G4   488444.091  6.591       ATPase8_part1+ATPase8_part2	0h:1m:7s (0h:1m:10s left)
 415 GTR+F+I+G4   488757.873  3.183       CytB_part2+ND2_part2	0h:1m:7s (0h:1m:10s left)
 416 GTR+F+I+G4   488657.880  3.577       COIII_part2+ND6_part3	0h:1m:7s (0h:1m:10s left)
 417 GTR+F+I+G4   488487.287  4.454       ATPase8_part1+ND1_part1	0h:1m:7s (0h:1m:10s left)
 418 GTR+F+I+G4   488551.458  4.767       ND3_part2+ND6_part3	0h:1m:7s (0h:1m:10s left)
 419 GTR+F+I+G4   488642.497  3.813       CytB_part2+ND2_part3	0h:1m:7s (0h:1m:9s left)
 420 GTR+F+I+G4   488747.580  2.956       CytB_part2+ND6_part3	0h:1m:7s (0h:1m:9s left)
 421 GTR+F+I+G4   488629.527  4.025       COII_part2+ND2_part2	0h:1m:8s (0h:1m:9s left)
 422 GTR+F+I+G4   488454.944  31.118      COI_part3+ND3_part3	0h:1m:8s (0h:1m:9s left)
 423 GTR+F+I+G4   488732.849  3.514       ND1_part2+ND2_part2	0h:1m:8s (0h:1m:9s left)
 424 GTR+F+I+G4   488590.437  4.947       COII_part2+ND2_part3	0h:1m:8s (0h:1m:9s left)
 425 GTR+F+I+G4   488635.693  4.041       ND1_part2+ND2_part3	0h:1m:9s (0h:1m:9s left)
 426 GTR+F+I+G4   488675.326  3.594       COII_part2+ND6_part3	0h:1m:9s (0h:1m:9s left)
 427 GTR+F+I+G4   488711.405  2.787       ND1_part2+ND6_part3	0h:1m:9s (0h:1m:8s left)
 428 GTR+F+I+G4   488932.601  2.610       COI_part2+ND2_part2	0h:1m:9s (0h:1m:8s left)
 429 GTR+F+I+G4   488468.043  3.784       ATPase8_part1+CytB_part1	0h:1m:9s (0h:1m:8s left)
 430 GTR+F+I+G4   488473.623  4.208       ATPase8_part1+COII_part1	0h:1m:9s (0h:1m:8s left)
 431 GTR+F+I+G4   488831.702  2.856       COI_part2+ND2_part3	0h:1m:9s (0h:1m:8s left)
 432 GTR+F+I+G4   488531.071  4.415       ATPase8_part1+ND6_part1	0h:1m:9s (0h:1m:7s left)
 433 GTR+F+I+G4   488829.529  1.930       COI_part2+ND6_part3	0h:1m:10s (0h:1m:7s left)
 434 GTR+F+I+G4   488474.742  3.852       ATPase8_part1+COIII_part1	0h:1m:10s (0h:1m:7s left)
 435 GTR+F+I+G4   489427.402  17.920      COIII_part3+ND6_part2	0h:1m:10s (0h:1m:7s left)
 436 GTR+F+I+G4   488442.001  27.246      ATPase8_part3+ND2_part1	0h:1m:10s (0h:1m:7s left)
 437 GTR+F+I+G4   488438.342  31.289      COII_part3+COIII_part3	0h:1m:10s (0h:1m:7s left)
 438 GTR+F+I+G4   489382.184  18.521      ATPase6_part3+ND6_part2	0h:1m:11s (0h:1m:7s left)
 439 GTR+F+I+G4   488469.418  29.068      COI_part3+ND4L_part3	0h:1m:11s (0h:1m:7s left)
 440 GTR+F+I+G4   488530.689  2.810       ATPase8_part1+ND5_part2	0h:1m:11s (0h:1m:6s left)
 441 GTR+F+I+G4   488454.625  33.717      ATPase6_part3+COII_part3	0h:1m:12s (0h:1m:7s left)
 442 GTR+F+I+G4   488506.604  3.520       ATPase6_part2+ATPase8_part1	0h:1m:12s (0h:1m:6s left)
 443 GTR+F+I+G4   488538.150  2.642       ATPase8_part1+COI_part1	0h:1m:12s (0h:1m:6s left)
 444 GTR+F+I+G4   488440.899  49.554      CytB_part3+ND5_part3	0h:1m:13s (0h:1m:7s left)
 445 GTR+F+I+G4   488521.688  33.161      COI_part3+ND1_part3	0h:1m:14s (0h:1m:7s left)
 446 GTR+F+I+G4   489072.826  17.819      ND3_part3+ND6_part2	0h:1m:14s (0h:1m:7s left)
 447 GTR+F+I+G4   488586.792  2.336       ATPase8_part1+ND4_part2	0h:1m:14s (0h:1m:7s left)
 448 GTR+F+I+G4   488458.078  50.799      CytB_part3+ND4_part3	0h:1m:15s (0h:1m:7s left)
 449 GTR+F+I+G4   488497.133  3.874       ATPase8_part1+ND4L_part2	0h:1m:15s (0h:1m:7s left)
 450 GTR+F+I+G4   488563.629  2.718       ATPase8_part1+COIII_part2	0h:1m:15s (0h:1m:7s left)
 451 GTR+F+I+G4   488506.154  3.803       ATPase8_part1+ND3_part2	0h:1m:15s (0h:1m:7s left)
 452 GTR+F+I+G4   488430.995  43.739      ND1_part3+ND4_part3	0h:1m:16s (0h:1m:7s left)
 453 GTR+F+I+G4   488430.710  43.868      ND1_part3+ND5_part3	0h:1m:17s (0h:1m:7s left)
 454 GTR+F+I+G4   488435.381  30.512      COII_part3+ND3_part3	0h:1m:17s (0h:1m:7s left)
 455 GTR+F+I+G4   488419.163  44.622      ND3_part3+ND4_part3	0h:1m:17s (0h:1m:7s left)
 456 GTR+F+I+G4   488424.491  44.417      ND3_part3+ND5_part3	0h:1m:18s (0h:1m:7s left)
 457 GTR+F+I+G4   488490.738  28.314      COIII_part3+ND2_part1	0h:1m:18s (0h:1m:8s left)
 458 GTR+F+I+G4   488448.804  42.801      ATPase6_part3+ND4_part3	0h:1m:19s (0h:1m:8s left)
 459 GTR+F+I+G4   488452.898  42.806      ATPase6_part3+ND5_part3	0h:1m:20s (0h:1m:8s left)
 460 GTR+F+I+G4   488505.852  29.148      ATPase6_part3+ND2_part1	0h:1m:20s (0h:1m:8s left)
 461 GTR+F+I+G4   488454.147  42.120      COIII_part3+ND4_part3	0h:1m:21s (0h:1m:8s left)
 462 GTR+F+I+G4   488440.422  41.925      COIII_part3+ND5_part3	0h:1m:22s (0h:1m:9s left)
 463 GTR+F+I+G4   489625.915  18.561      ND1_part3+ND6_part2	0h:1m:22s (0h:1m:9s left)
 464 GTR+F+I+G4   488487.805  34.372      COII_part3+ND1_part3	0h:1m:23s (0h:1m:9s left)
 465 GTR+F+I+G4   488496.730  28.832      ND2_part1+ND3_part3	0h:1m:23s (0h:1m:9s left)
 466 GTR+F+I+G4   488463.872  43.461      ATPase8_part3+ND4_part3	0h:1m:23s (0h:1m:9s left)
 467 GTR+F+I+G4   488449.985  25.221      ATPase8_part3+ND4L_part3	0h:1m:23s (0h:1m:8s left)
 468 GTR+F+I+G4   488469.757  42.963      ATPase8_part3+ND5_part3	0h:1m:24s (0h:1m:9s left)
 469 GTR+F+I+G4   488476.577  47.863      CytB_part3+ND1_part3	0h:1m:25s (0h:1m:9s left)
 470 GTR+F+I+G4   488554.373  30.371      ND1_part3+ND2_part1	0h:1m:25s (0h:1m:9s left)
 471 GTR+F+I+G4   488445.354  30.805      COIII_part3+ND4L_part3	0h:1m:25s (0h:1m:9s left)
 472 GTR+F+I+G4   488440.820  50.027      CytB_part3+ND3_part3	0h:1m:26s (0h:1m:9s left)
 473 GTR+F+I+G4   488444.691  33.373      ATPase6_part3+ND4L_part3	0h:1m:26s (0h:1m:9s left)
 474 GTR+F+I+G4   488540.200  36.993      COI_part3+ND4_part3	0h:1m:27s (0h:1m:9s left)
 475 GTR+F+I+G4   488587.285  37.683      COI_part3+ND5_part3	0h:1m:28s (0h:1m:9s left)
 476 GTR+F+I+G4   488457.949  45.580      ATPase6_part3+CytB_part3	0h:1m:28s (0h:1m:10s left)
 477 GTR+F+I+G4   488428.036  29.294      ND3_part3+ND4L_part3	0h:1m:29s (0h:1m:9s left)
 478 GTR+F+I+G4   488437.438  45.916      COIII_part3+CytB_part3	0h:1m:29s (0h:1m:10s left)
 479 GTR+F+I+G4   488440.152  33.312      ND1_part3+ND4L_part3	0h:1m:30s (0h:1m:9s left)
 480 GTR+F+I+G4   488463.966  49.710      ATPase8_part3+CytB_part3	0h:1m:30s (0h:1m:9s left)
 481 GTR+F+I+G4   489862.690  22.794      ND4_part3+ND6_part2	0h:1m:30s (0h:1m:9s left)
 482 GTR+F+I+G4   490013.459  24.782      ND5_part3+ND6_part2	0h:1m:31s (0h:1m:9s left)
 483 GTR+F+I+G4   488483.375  39.744      COII_part3+ND4_part3	0h:1m:32s (0h:1m:10s left)
 484 GTR+F+I+G4   488471.183  40.300      COII_part3+ND5_part3	0h:1m:32s (0h:1m:10s left)
 485 GTR+F+I+G4   488640.298  34.023      ND2_part1+ND4_part3	0h:1m:33s (0h:1m:10s left)
 486 GTR+F+I+G4   488638.384  34.561      ND2_part1+ND5_part3	0h:1m:34s (0h:1m:10s left)
 487 GTR+F+I+G4   488583.756  39.150      COI_part3+CytB_part3	0h:1m:34s (0h:1m:10s left)
 488 GTR+F+I+G4   489888.946  22.713      CytB_part3+ND6_part2	0h:1m:35s (0h:1m:10s left)
 489 GTR+F+I+G4   488494.592  43.069      COII_part3+CytB_part3	0h:1m:35s (0h:1m:10s left)
 490 GTR+F+I+G4   488446.286  41.890      ND4_part3+ND4L_part3	0h:1m:36s (0h:1m:10s left)
 491 GTR+F+I+G4   488444.269  41.919      ND4L_part3+ND5_part3	0h:1m:36s (0h:1m:11s left)
 492 GTR+F+I+G4   488600.950  36.539      CytB_part3+ND2_part1	0h:1m:37s (0h:1m:11s left)
 493 GTR+F+I+G4   488463.152  46.567      CytB_part3+ND4L_part3	0h:1m:37s (0h:1m:11s left)
 494 GTR+F+I+G4   488530.398  15.890      ATPase8_part1+ND4L_part3	0h:1m:37s (0h:1m:10s left)
 495 GTR+F+I+G4   488498.085  23.577      ATPase8_part1+ND2_part1	0h:1m:38s (0h:1m:10s left)
 496 GTR+F+I+G4   488528.861  21.778      ATPase8_part1+COII_part3	0h:1m:38s (0h:1m:10s left)
 497 GTR+F+I+G4   488615.160  20.384      ATPase8_part1+ND6_part2	0h:1m:38s (0h:1m:10s left)
 498 GTR+F+I+G4   488536.977  27.038      ATPase8_part1+COI_part3	0h:1m:38s (0h:1m:9s left)
 499 GTR+F+I+G4   488919.564  9.336       ND4L_part3+ND6_part3	0h:1m:38s (0h:1m:9s left)
 500 GTR+F+I+G4   488664.049  11.297      ND2_part3+ND4L_part3	0h:1m:39s (0h:1m:9s left)
 501 GTR+F+I+G4   488473.524  16.703      ATPase8_part1+ATPase8_part3	0h:1m:39s (0h:1m:9s left)
 502 GTR+F+I+G4   488722.269  9.173       ND2_part2+ND4L_part3	0h:1m:39s (0h:1m:9s left)
 503 GTR+F+I+G4   488550.571  24.329      ATPase8_part1+COIII_part3	0h:1m:39s (0h:1m:8s left)
 504 GTR+F+I+G4   488562.697  26.669      ATPase6_part3+ATPase8_part1	0h:1m:39s (0h:1m:8s left)
 505 GTR+F+I+G4   488530.061  22.515      ATPase8_part1+ND3_part3	0h:1m:39s (0h:1m:8s left)
 506 GTR+F+I+G4   489246.456  14.842      ND2_part1+ND6_part3	0h:1m:40s (0h:1m:8s left)
 507 GTR+F+I+G4   488760.061  17.897      ND2_part1+ND2_part3	0h:1m:40s (0h:1m:8s left)
 508 GTR+F+I+G4   488860.250  15.486      ND2_part1+ND2_part2	0h:1m:40s (0h:1m:7s left)
 509 GTR+F+I+G4   488603.138  27.631      ATPase8_part1+ND1_part3	0h:1m:40s (0h:1m:7s left)
 510 GTR+F+I+G4   488750.023  7.652       ND4L_part3+ND5_part1	0h:1m:41s (0h:1m:7s left)
 511 GTR+F+I+G4   489113.060  12.520      COII_part3+ND6_part3	0h:1m:41s (0h:1m:7s left)
 512 GTR+F+I+G4   488538.977  16.596      ND6_part2+ND6_part3	0h:1m:41s (0h:1m:7s left)
 513 GTR+F+I+G4   488771.159  14.588      COII_part3+ND2_part3	0h:1m:41s (0h:1m:7s left)
 514 GTR+F+I+G4   488741.985  6.945       12S+ND4L_part3	0h:1m:42s (0h:1m:7s left)
 515 GTR+F+I+G4   488896.356  11.753      COII_part3+ND2_part2	0h:1m:42s (0h:1m:6s left)
 516 GTR+F+I+G4   489189.701  9.528       ND2_part3+ND6_part2	0h:1m:42s (0h:1m:6s left)
 517 GTR+F+I+G4   488954.369  9.293       ND2_part2+ND6_part2	0h:1m:43s (0h:1m:6s left)
 518 GTR+F+I+G4   488665.514  10.606      ATPase6_part1+ND4L_part3	0h:1m:43s (0h:1m:6s left)
 519 GTR+F+I+G4   489274.228  20.462      COI_part3+ND6_part3	0h:1m:43s (0h:1m:6s left)
 520 GTR+F+I+G4   488758.120  5.924       16S+ND4L_part3	0h:1m:44s (0h:1m:6s left)
19 compatible better partition pairs found
Merging ND3_part3+ND4_part3 with BIC score: 488419.163 (LnL: -241697.825  df: 524)
Merging CytB_part2+ND3_part2 with BIC score: 488322.966 (LnL: -241702.454  df: 513)
Merging ND3_part1+ND4L_part1 with BIC score: 488229.727 (LnL: -241708.562  df: 502)
Merging COIII_part1+CytB_part1 with BIC score: 488137.695 (LnL: -241715.274  df: 491)
Merging ATPase8_part2+ND2_part3 with BIC score: 488046.326 (LnL: -241722.317  df: 480)
Merging ND1_part3+ND5_part3 with BIC score: 487957.793 (LnL: -241730.778  df: 469)
Merging COII_part2+ND4L_part2 with BIC score: 487874.740 (LnL: -241741.980  df: 458)
Merging ATPase8_part3+COI_part3 with BIC score: 487791.700 (LnL: -241753.188  df: 447)
Merging ATPase8_part1+ND2_part2 with BIC score: 487709.363 (LnL: -241764.747  df: 436)
Merging ATPase6_part3+COIII_part3 with BIC score: 487627.450 (LnL: -241776.518  df: 425)
Merging COIII_part2+ND4_part2 with BIC score: 487551.089 (LnL: -241791.065  df: 414)
Merging ATPase6_part1+ND5_part1 with BIC score: 487476.311 (LnL: -241806.404  df: 403)
Merging COI_part2+ND1_part2 with BIC score: 487405.879 (LnL: -241823.915  df: 392)
Merging COII_part3+ND4L_part3 with BIC score: 487336.096 (LnL: -241841.752  df: 381)
Merging 12S+16S with BIC score: 487266.664 (LnL: -241859.763  df: 370)
Merging ATPase6_part2+ND5_part2 with BIC score: 487201.162 (LnL: -241879.740  df: 359)
Merging COII_part1+ND4_part1 with BIC score: 487151.141 (LnL: -241907.457  df: 348)
Merging COI_part1+ND1_part1 with BIC score: 487116.059 (LnL: -241942.644  df: 337)
Merging ND6_part1+ND6_part3 with BIC score: 487090.685 (LnL: -241982.685  df: 326)
 521 GTR+F+I+G4   487130.992  27.642      COII_part3+ND2_part1+ND4L_part3	0h:1m:44s (0h:1m:6s left)
 522 GTR+F+I+G4   487025.323  1.085       COII_part2+CytB_part2+ND3_part2+ND4L_part2	0h:1m:44s (0h:1m:5s left)
 523 GTR+F+I+G4   487160.414  4.449       ND3_part1+ND4L_part1+ND6_part1+ND6_part3	0h:1m:44s (0h:1m:5s left)
 524 GTR+F+I+G4   487011.757  1.288       COIII_part2+CytB_part2+ND3_part2+ND4_part2	0h:1m:44s (0h:1m:5s left)
 525 GTR+F+I+G4   487102.511  2.858       COI_part1+COIII_part1+CytB_part1+ND1_part1	0h:1m:45s (0h:1m:5s left)
 526 GTR+F+I+G4   487018.185  4.272       COII_part1+ND3_part1+ND4_part1+ND4L_part1	0h:1m:45s (0h:1m:5s left)
 527 GTR+F+I+G4   487365.657  5.316       12S+16S+ATPase6_part1+ND5_part1	0h:1m:46s (0h:1m:5s left)
 528 GTR+F+I+G4   487044.004  1.241       COII_part2+COIII_part2+ND4_part2+ND4L_part2	0h:1m:46s (0h:1m:5s left)
 529 GTR+F+I+G4   487043.101  0.673       COI_part2+COII_part2+ND1_part2+ND4L_part2	0h:1m:46s (0h:1m:4s left)
 530 GTR+F+I+G4   487185.860  7.041       ATPase8_part1+ATPase8_part2+ND2_part2+ND2_part3	0h:1m:46s (0h:1m:4s left)
 531 GTR+F+I+G4   487725.781  5.150       12S+16S+ND6_part1+ND6_part3	0h:1m:47s (0h:1m:4s left)
 532 GTR+F+I+G4   487329.914  2.245       ATPase6_part2+COI_part1+ND1_part1+ND5_part2	0h:1m:47s (0h:1m:4s left)
 533 GTR+F+I+G4   487289.016  4.271       COII_part1+ND4_part1+ND6_part1+ND6_part3	0h:1m:48s (0h:1m:4s left)
 534 GTR+F+I+G4   487017.409  0.784       COI_part2+CytB_part2+ND1_part2+ND3_part2	0h:1m:48s (0h:1m:4s left)
 535 GTR+F+I+G4   487112.046  5.180       12S+16S+ND3_part1+ND4L_part1	0h:1m:48s (0h:1m:4s left)
 536 GTR+F+I+G4   487001.456  44.267      ND1_part3+ND3_part3+ND4_part3+ND5_part3	0h:1m:50s (0h:1m:4s left)
 537 GTR+F+I+G4   487085.228  0.940       COI_part2+COIII_part2+ND1_part2+ND4_part2	0h:1m:50s (0h:1m:4s left)
 538 GTR+F+I+G4   487039.280  1.859       ATPase6_part2+COIII_part2+ND4_part2+ND5_part2	0h:1m:50s (0h:1m:4s left)
 539 GTR+F+I+G4   487335.519  5.125       ATPase6_part1+ND5_part1+ND6_part1+ND6_part3	0h:1m:50s (0h:1m:4s left)
 540 GTR+F+I+G4   487210.278  2.548       ATPase6_part2+COIII_part1+CytB_part1+ND5_part2	0h:1m:50s (0h:1m:3s left)
 541 GTR+F+I+G4   487254.731  5.798       ATPase6_part1+ATPase8_part2+ND2_part3+ND5_part1	0h:1m:51s (0h:1m:3s left)
 542 GTR+F+I+G4   487244.427  5.091       12S+16S+COII_part1+ND4_part1	0h:1m:52s (0h:1m:3s left)
 543 GTR+F+I+G4   487058.442  5.385       ATPase6_part1+ND3_part1+ND4L_part1+ND5_part1	0h:1m:52s (0h:1m:3s left)
 544 GTR+F+I+G4   487034.378  3.669       COII_part1+COIII_part1+CytB_part1+ND4_part1	0h:1m:52s (0h:1m:3s left)
 545 GTR+F+I+G4   487047.755  1.811       ATPase6_part2+CytB_part2+ND3_part2+ND5_part2	0h:1m:52s (0h:1m:3s left)
 546 GTR+F+I+G4   487054.169  1.924       ATPase6_part2+COII_part2+ND4L_part2+ND5_part2	0h:1m:53s (0h:1m:3s left)
 547 GTR+F+I+G4   487227.365  5.409       12S+16S+ATPase8_part2+ND2_part3	0h:1m:54s (0h:1m:3s left)
 548 GTR+F+I+G4   487021.603  5.878       ATPase6_part1+ATPase8_part1+ND2_part2+ND5_part1	0h:1m:54s (0h:1m:3s left)
 549 GTR+F+I+G4   487350.106  1.929       COI_part1+COIII_part2+ND1_part1+ND4_part2	0h:1m:54s (0h:1m:3s left)
 550 GTR+F+I+G4   487036.125  5.075       ATPase6_part1+COII_part1+ND4_part1+ND5_part1	0h:1m:55s (0h:1m:3s left)
 551 GTR+F+I+G4   487126.653  3.392       COI_part1+COII_part1+ND1_part1+ND4_part1	0h:1m:55s (0h:1m:2s left)
 552 GTR+F+I+G4   487032.725  3.464       COIII_part1+CytB_part1+ND3_part1+ND4L_part1	0h:1m:55s (0h:1m:2s left)
 553 GTR+F+I+G4   487197.398  3.553       COIII_part1+CytB_part1+ND6_part1+ND6_part3	0h:1m:56s (0h:1m:2s left)
 554 GTR+F+I+G4   487246.293  1.930       COI_part1+CytB_part2+ND1_part1+ND3_part2	0h:1m:56s (0h:1m:2s left)
 555 GTR+F+I+G4   487188.626  1.413       ATPase6_part2+COI_part2+ND1_part2+ND5_part2	0h:1m:56s (0h:1m:2s left)
 556 GTR+F+I+G4   487342.269  5.302       12S+16S+ATPase8_part1+ND2_part2	0h:1m:57s (0h:1m:2s left)
 557 GTR+F+I+G4   488069.113  22.674      ATPase8_part3+COI_part3+ND6_part2	0h:1m:57s (0h:1m:2s left)
 558 GTR+F+I+G4   487269.151  2.183       COIII_part1+COIII_part2+CytB_part1+ND4_part2	0h:1m:58s (0h:1m:2s left)
 559 GTR+F+I+G4   487431.387  5.343       ATPase8_part2+ND2_part3+ND6_part1+ND6_part3	0h:1m:58s (0h:1m:1s left)
 560 GTR+F+I+G4   487165.710  2.000       COI_part1+COII_part2+ND1_part1+ND4L_part2	0h:1m:58s (0h:1m:1s left)
 561 GTR+F+I+G4   487095.650  3.043       COI_part1+ND1_part1+ND3_part1+ND4L_part1	0h:1m:58s (0h:1m:1s left)
 562 GTR+F+I+G4   487172.715  5.610       ATPase8_part2+ND2_part3+ND3_part1+ND4L_part1	0h:1m:59s (0h:1m:1s left)
 563 GTR+F+I+G4   487308.681  2.977       ATPase6_part2+COII_part1+ND4_part1+ND5_part2	0h:1m:59s (0h:1m:1s left)
 564 GTR+F+I+G4   487339.864  3.239       COI_part1+ND1_part1+ND6_part1+ND6_part3	0h:1m:59s (0h:1m:0s left)
 565 GTR+F+I+G4   488014.133  17.186      COII_part3+ND4L_part3+ND6_part2	0h:1m:59s (0h:1m:0s left)
 566 GTR+F+I+G4   487220.020  2.205       COIII_part1+CytB_part1+CytB_part2+ND3_part2	0h:2m:0s (0h:1m:0s left)
 567 GTR+F+I+G4   487264.009  4.823       12S+16S+COIII_part1+CytB_part1	0h:2m:1s (0h:1m:0s left)
 568 GTR+F+I+G4   487113.181  2.474       COII_part2+COIII_part1+CytB_part1+ND4L_part2	0h:2m:1s (0h:1m:0s left)
 569 GTR+F+I+G4   487277.066  5.529       ATPase8_part1+ND2_part2+ND6_part1+ND6_part3	0h:2m:1s (0h:1m:0s left)
 570 GTR+F+I+G4   487361.603  1.394       COI_part1+COI_part2+ND1_part1+ND1_part2	0h:2m:1s (0h:0m:59s left)
 571 GTR+F+I+G4   487254.558  5.169       ATPase8_part2+COII_part1+ND2_part3+ND4_part1	0h:2m:1s (0h:0m:59s left)
 572 GTR+F+I+G4   487057.994  6.012       ATPase8_part1+ND2_part2+ND3_part1+ND4L_part1	0h:2m:1s (0h:0m:59s left)
 573 GTR+F+I+G4   487156.287  2.545       ATPase6_part2+ND3_part1+ND4L_part1+ND5_part2	0h:2m:2s (0h:0m:59s left)
 574 GTR+F+I+G4   487334.069  4.802       12S+16S+COI_part1+ND1_part1	0h:2m:3s (0h:0m:59s left)
 575 GTR+F+I+G4   487095.114  4.463       ATPase6_part1+COIII_part1+CytB_part1+ND5_part1	0h:2m:3s (0h:0m:59s left)
 576 GTR+F+I+G4   487415.608  3.021       ATPase6_part2+ND5_part2+ND6_part1+ND6_part3	0h:2m:3s (0h:0m:59s left)
 577 GTR+F+I+G4   487345.112  1.658       COI_part2+COIII_part1+CytB_part1+ND1_part2	0h:2m:3s (0h:0m:58s left)
 578 GTR+F+I+G4   487074.591  5.056       ATPase8_part1+COII_part1+ND2_part2+ND4_part1	0h:2m:4s (0h:0m:58s left)
 579 GTR+F+I+G4   487406.032  2.629       COII_part1+COIII_part2+ND4_part1+ND4_part2	0h:2m:4s (0h:0m:58s left)
 580 GTR+F+I+G4   487309.360  4.201       ATPase6_part1+COI_part1+ND1_part1+ND5_part1	0h:2m:4s (0h:0m:58s left)
 581 GTR+F+I+G4   487504.000  4.612       12S+16S+ATPase6_part2+ND5_part2	0h:2m:5s (0h:0m:58s left)
 582 GTR+F+I+G4   487339.551  2.774       COII_part1+CytB_part2+ND3_part2+ND4_part1	0h:2m:6s (0h:0m:58s left)
 583 GTR+F+I+G4   487236.771  1.947       COIII_part2+ND3_part1+ND4_part2+ND4L_part1	0h:2m:6s (0h:0m:58s left)
 584 GTR+F+I+G4   487200.927  3.063       COII_part1+COII_part2+ND4_part1+ND4L_part2	0h:2m:6s (0h:0m:57s left)
 585 GTR+F+I+G4   487396.515  2.604       COIII_part2+ND4_part2+ND6_part1+ND6_part3	0h:2m:6s (0h:0m:57s left)
 586 GTR+F+I+G4   487454.356  3.730       ATPase6_part1+ATPase6_part2+ND5_part1+ND5_part2	0h:2m:6s (0h:0m:57s left)
 587 GTR+F+I+G4   487268.184  4.258       ATPase8_part2+COIII_part1+CytB_part1+ND2_part3	0h:2m:7s (0h:0m:57s left)
 588 GTR+F+I+G4   487206.870  1.948       CytB_part2+ND3_part1+ND3_part2+ND4L_part1	0h:2m:7s (0h:0m:56s left)
 589 GTR+F+I+G4   487126.283  2.325       COII_part2+ND3_part1+ND4L_part1+ND4L_part2	0h:2m:7s (0h:0m:56s left)
 590 GTR+F+I+G4   487343.380  2.703       CytB_part2+ND3_part2+ND6_part1+ND6_part3	0h:2m:7s (0h:0m:56s left)
 591 GTR+F+I+G4   487538.426  2.077       COI_part2+COII_part1+ND1_part2+ND4_part1	0h:2m:7s (0h:0m:56s left)
 592 GTR+F+I+G4   487217.059  29.981      ATPase8_part3+COI_part3+ND2_part1	0h:2m:8s (0h:0m:56s left)
 593 GTR+F+I+G4   487031.221  28.743      ATPase8_part3+COI_part3+COII_part3+ND4L_part3	0h:2m:9s (0h:0m:56s left)
 594 GTR+F+I+G4   487352.041  3.988       ATPase8_part2+COI_part1+ND1_part1+ND2_part3	0h:2m:9s (0h:0m:55s left)
 595 GTR+F+I+G4   487268.612  3.036       COII_part2+ND4L_part2+ND6_part1+ND6_part3	0h:2m:9s (0h:0m:55s left)
 596 GTR+F+I+G4   487121.933  4.340       ATPase8_part1+COIII_part1+CytB_part1+ND2_part2	0h:2m:9s (0h:0m:55s left)
 597 GTR+F+I+G4   487633.513  4.483       12S+16S+COIII_part2+ND4_part2	0h:2m:10s (0h:0m:55s left)
 598 GTR+F+I+G4   487277.633  1.231       COI_part2+ND1_part2+ND3_part1+ND4L_part1	0h:2m:10s (0h:0m:55s left)
 599 GTR+F+I+G4   487445.259  4.672       12S+16S+CytB_part2+ND3_part2	0h:2m:11s (0h:0m:55s left)
 600 GTR+F+I+G4   487344.202  3.821       ATPase8_part1+COI_part1+ND1_part1+ND2_part2	0h:2m:12s (0h:0m:55s left)
 601 GTR+F+I+G4   487502.720  1.826       COI_part2+ND1_part2+ND6_part1+ND6_part3	0h:2m:12s (0h:0m:55s left)
 602 GTR+F+I+G4   487564.938  3.520       ATPase6_part1+COIII_part2+ND4_part2+ND5_part1	0h:2m:12s (0h:0m:54s left)
 603 GTR+F+I+G4   487277.872  4.823       12S+16S+COII_part2+ND4L_part2	0h:2m:13s (0h:0m:54s left)
 604 GTR+F+I+G4   487169.507  3.790       ATPase6_part2+ATPase8_part2+ND2_part3+ND5_part2	0h:2m:13s (0h:0m:54s left)
 605 GTR+F+I+G4   487487.535  3.700       ATPase6_part1+CytB_part2+ND3_part2+ND5_part1	0h:2m:14s (0h:0m:54s left)
 606 GTR+F+I+G4   487291.424  4.155       ATPase6_part1+COII_part2+ND4L_part2+ND5_part1	0h:2m:14s (0h:0m:54s left)
 607 GTR+F+I+G4   487830.288  4.268       12S+16S+COI_part2+ND1_part2	0h:2m:15s (0h:0m:54s left)
 608 GTR+F+I+G4   487350.322  3.440       ATPase6_part2+ATPase8_part1+ND2_part2+ND5_part2	0h:2m:15s (0h:0m:54s left)
 609 GTR+F+I+G4   487781.491  2.921       ATPase6_part1+COI_part2+ND1_part2+ND5_part1	0h:2m:15s (0h:0m:53s left)
 610 GTR+F+I+G4   487299.389  3.405       ATPase8_part2+COIII_part2+ND2_part3+ND4_part2	0h:2m:15s (0h:0m:53s left)
 611 GTR+F+I+G4   487090.504  32.641      ATPase6_part3+ATPase8_part3+COI_part3+COIII_part3	0h:2m:16s (0h:0m:53s left)
 612 GTR+F+I+G4   487258.543  3.543       ATPase8_part2+CytB_part2+ND2_part3+ND3_part2	0h:2m:16s (0h:0m:53s left)
 613 GTR+F+I+G4   487209.156  4.379       ATPase8_part2+COII_part2+ND2_part3+ND4L_part2	0h:2m:17s (0h:0m:53s left)
 614 GTR+F+I+G4   487478.648  3.067       ATPase8_part1+COIII_part2+ND2_part2+ND4_part2	0h:2m:17s (0h:0m:52s left)
 615 GTR+F+I+G4   487428.678  3.296       ATPase8_part1+CytB_part2+ND2_part2+ND3_part2	0h:2m:17s (0h:0m:52s left)
 616 GTR+F+I+G4   487461.393  2.552       ATPase8_part2+COI_part2+ND1_part2+ND2_part3	0h:2m:17s (0h:0m:52s left)
 617 GTR+F+I+G4   487272.492  4.110       ATPase8_part1+COII_part2+ND2_part2+ND4L_part2	0h:2m:17s (0h:0m:52s left)
 618 GTR+F+I+G4   487635.879  2.397       ATPase8_part1+COI_part2+ND1_part2+ND2_part2	0h:2m:18s (0h:0m:52s left)
 619 GTR+F+I+G4   488246.575  21.460      ATPase6_part3+COIII_part3+ND6_part2	0h:2m:18s (0h:0m:51s left)
 620 GTR+F+I+G4   487028.069  40.246      ATPase6_part3+COIII_part3+ND1_part3+ND5_part3	0h:2m:20s (0h:0m:52s left)
 621 GTR+F+I+G4   487106.601  29.748      ATPase6_part3+COIII_part3+ND2_part1	0h:2m:20s (0h:0m:52s left)
 622 GTR+F+I+G4   487018.264  32.440      ATPase6_part3+COII_part3+COIII_part3+ND4L_part3	0h:2m:21s (0h:0m:52s left)
 623 GTR+F+I+G4   487029.746  39.942      ATPase6_part3+COIII_part3+ND3_part3+ND4_part3	0h:2m:22s (0h:0m:52s left)
 624 GTR+F+I+G4   487037.379  48.653      CytB_part3+ND3_part3+ND4_part3	0h:2m:23s (0h:0m:52s left)
 625 GTR+F+I+G4   487031.546  47.133      CytB_part3+ND1_part3+ND5_part3	0h:2m:24s (0h:0m:52s left)
 626 GTR+F+I+G4   487193.905  37.462      ATPase8_part3+COI_part3+ND1_part3+ND5_part3	0h:2m:25s (0h:0m:52s left)
 627 GTR+F+I+G4   487128.375  36.275      ATPase8_part3+COI_part3+ND3_part3+ND4_part3	0h:2m:26s (0h:0m:52s left)
 628 GTR+F+I+G4   488765.585  26.777      ND1_part3+ND5_part3+ND6_part2	0h:2m:27s (0h:0m:52s left)
 629 GTR+F+I+G4   488516.757  23.922      ND3_part3+ND4_part3+ND6_part2	0h:2m:27s (0h:0m:52s left)
 630 GTR+F+I+G4   487263.189  35.013      ND1_part3+ND2_part1+ND5_part3	0h:2m:28s (0h:0m:52s left)
 631 GTR+F+I+G4   487057.102  38.753      COII_part3+ND1_part3+ND4L_part3+ND5_part3	0h:2m:29s (0h:0m:52s left)
 632 GTR+F+I+G4   487242.201  33.962      ND2_part1+ND3_part3+ND4_part3	0h:2m:30s (0h:0m:52s left)
 633 GTR+F+I+G4   487056.725  37.689      COII_part3+ND3_part3+ND4_part3+ND4L_part3	0h:2m:30s (0h:0m:51s left)
 634 GTR+F+I+G4   487581.125  12.720      ATPase8_part1+COII_part3+ND2_part2+ND4L_part3	0h:2m:31s (0h:0m:51s left)
 635 GTR+F+I+G4   487445.555  15.139      ATPase8_part1+ND2_part1+ND2_part2	0h:2m:31s (0h:0m:51s left)
 636 GTR+F+I+G4   487026.480  42.558      ATPase6_part3+COIII_part3+CytB_part3	0h:2m:32s (0h:0m:51s left)
 637 GTR+F+I+G4   487157.222  38.261      ATPase8_part3+COI_part3+CytB_part3	0h:2m:33s (0h:0m:51s left)
 638 GTR+F+I+G4   487072.917  39.816      COII_part3+CytB_part3+ND4L_part3	0h:2m:33s (0h:0m:51s left)
 639 GTR+F+I+G4   487479.500  14.845      ATPase8_part2+COII_part3+ND2_part3+ND4L_part3	0h:2m:34s (0h:0m:51s left)
 640 GTR+F+I+G4   487376.686  16.979      ATPase8_part2+ND2_part1+ND2_part3	0h:2m:34s (0h:0m:51s left)
 641 GTR+F+I+G4   487543.061  9.281       ATPase8_part1+ND2_part2+ND6_part2	0h:2m:34s (0h:0m:50s left)
 642 GTR+F+I+G4   487713.724  17.910      ATPase8_part1+ATPase8_part3+COI_part3+ND2_part2	0h:2m:35s (0h:0m:50s left)
 643 GTR+F+I+G4   487804.309  8.842       ATPase8_part2+ND2_part3+ND6_part2	0h:2m:35s (0h:0m:50s left)
 644 GTR+F+I+G4   487568.071  21.202      ATPase8_part2+ATPase8_part3+COI_part3+ND2_part3	0h:2m:36s (0h:0m:50s left)
 645 GTR+F+I+G4   487788.144  9.521       ATPase6_part1+COII_part3+ND4L_part3+ND5_part1	0h:2m:36s (0h:0m:50s left)
 646 GTR+F+I+G4   487658.679  10.906      ATPase6_part1+ND2_part1+ND5_part1	0h:2m:37s (0h:0m:49s left)
 647 GTR+F+I+G4   487706.316  7.039       ATPase6_part1+ND5_part1+ND6_part2	0h:2m:37s (0h:0m:49s left)
 648 GTR+F+I+G4   487958.341  6.766       12S+16S+COII_part3+ND4L_part3	0h:2m:38s (0h:0m:49s left)
6 compatible better partition pairs found
Merging ND1_part3+ND3_part3+ND4_part3+ND5_part3 with BIC score: 487001.456 (LnL: -241990.798  df: 315)
Merging COIII_part2+CytB_part2+ND3_part2+ND4_part2 with BIC score: 486922.528 (LnL: -242004.062  df: 304)
Merging COII_part1+ND3_part1+ND4_part1+ND4L_part1 with BIC score: 486850.029 (LnL: -242020.540  df: 293)
Merging ATPase6_part3+COII_part3+COIII_part3+ND4L_part3 with BIC score: 486777.608 (LnL: -242037.057  df: 282)
Merging ATPase6_part1+ATPase8_part1+ND2_part2+ND5_part1 with BIC score: 486708.527 (LnL: -242055.244  df: 271)
Merging COI_part2+COII_part2+ND1_part2+ND4L_part2 with BIC score: 486660.943 (LnL: -242084.180  df: 260)
 649 GTR+F+I+G4   486881.936  4.267       COII_part1+ND3_part1+ND4_part1+ND4L_part1+ND6_part1+ND6_part3	0h:2m:38s (0h:0m:49s left)
 650 GTR+F+I+G4   486639.828  0.997       COI_part2+COII_part2+COIII_part2+CytB_part2+ND1_part2+ND3_part2+ND4_part2+ND4L_part2	0h:2m:39s (0h:0m:49s left)
 651 GTR+F+I+G4   487123.362  5.365       12S+16S+ATPase6_part1+ATPase8_part1+ND2_part2+ND5_part1	0h:2m:40s (0h:0m:49s left)
 652 GTR+F+I+G4   486850.479  5.984       ATPase6_part1+ATPase8_part1+ATPase8_part2+ND2_part2+ND2_part3+ND5_part1	0h:2m:40s (0h:0m:49s left)
 653 GTR+F+I+G4   486628.491  1.683       ATPase6_part2+COIII_part2+CytB_part2+ND3_part2+ND4_part2+ND5_part2	0h:2m:40s (0h:0m:48s left)
 654 GTR+F+I+G4   486880.082  5.045       12S+16S+COII_part1+ND3_part1+ND4_part1+ND4L_part1	0h:2m:41s (0h:0m:48s left)
 655 GTR+F+I+G4   486934.878  5.434       ATPase6_part1+ATPase8_part1+ND2_part2+ND5_part1+ND6_part1+ND6_part3	0h:2m:41s (0h:0m:48s left)
 656 GTR+F+I+G4   486608.289  3.780       COII_part1+COIII_part1+CytB_part1+ND3_part1+ND4_part1+ND4L_part1	0h:2m:42s (0h:0m:48s left)
 657 GTR+F+I+G4   486722.532  3.518       COI_part1+COII_part1+ND1_part1+ND3_part1+ND4_part1+ND4L_part1	0h:2m:43s (0h:0m:48s left)
 658 GTR+F+I+G4   487004.984  1.717       COI_part1+COIII_part2+CytB_part2+ND1_part1+ND3_part2+ND4_part2	0h:2m:43s (0h:0m:47s left)
 659 GTR+F+I+G4   486747.477  1.373       ATPase6_part2+COI_part2+COII_part2+ND1_part2+ND4L_part2+ND5_part2	0h:2m:43s (0h:0m:47s left)
 660 GTR+F+I+G4   486658.149  5.224       ATPase6_part1+ATPase8_part1+COII_part1+ND2_part2+ND3_part1+ND4_part1+ND4L_part1+ND5_part1	0h:2m:44s (0h:0m:47s left)
 661 GTR+F+I+G4   486931.419  1.902       COIII_part1+COIII_part2+CytB_part1+CytB_part2+ND3_part2+ND4_part2	0h:2m:44s (0h:0m:47s left)
 662 GTR+F+I+G4   486914.695  3.123       ATPase6_part2+COII_part1+ND3_part1+ND4_part1+ND4L_part1+ND5_part2	0h:2m:44s (0h:0m:47s left)
 663 GTR+F+I+G4   486950.428  1.325       COI_part1+COI_part2+COII_part2+ND1_part1+ND1_part2+ND4L_part2	0h:2m:44s (0h:0m:46s left)
 664 GTR+F+I+G4   486657.762  31.075      ATPase6_part3+ATPase8_part3+COI_part3+COII_part3+COIII_part3+ND4L_part3	0h:2m:46s (0h:0m:46s left)
 665 GTR+F+I+G4   486860.123  4.988       ATPase8_part2+COII_part1+ND2_part3+ND3_part1+ND4_part1+ND4L_part1	0h:2m:46s (0h:0m:46s left)
 666 GTR+F+I+G4   486908.188  1.581       COI_part2+COII_part2+COIII_part1+CytB_part1+ND1_part2+ND4L_part2	0h:2m:46s (0h:0m:46s left)
 667 GTR+F+I+G4   486702.383  4.873       ATPase6_part1+ATPase8_part1+COIII_part1+CytB_part1+ND2_part2+ND5_part1	0h:2m:47s (0h:0m:46s left)
 668 GTR+F+I+G4   487185.635  2.397       COII_part1+COIII_part2+CytB_part2+ND3_part1+ND3_part2+ND4_part1+ND4_part2+ND4L_part1	0h:2m:47s (0h:0m:45s left)
 669 GTR+F+I+G4   486993.787  4.602       ATPase6_part1+ATPase8_part1+COI_part1+ND1_part1+ND2_part2+ND5_part1	0h:2m:48s (0h:0m:45s left)
 670 GTR+F+I+G4   487081.310  2.129       COIII_part2+CytB_part2+ND3_part2+ND4_part2+ND6_part1+ND6_part3	0h:2m:48s (0h:0m:45s left)
 671 GTR+F+I+G4   487184.580  2.143       COI_part2+COII_part1+COII_part2+ND1_part2+ND3_part1+ND4_part1+ND4L_part1+ND4L_part2	0h:2m:48s (0h:0m:45s left)
 672 GTR+F+I+G4   487111.738  4.198       ATPase6_part1+ATPase6_part2+ATPase8_part1+ND2_part2+ND5_part1+ND5_part2	0h:2m:48s (0h:0m:44s left)
 673 GTR+F+I+G4   487959.713  22.572      ATPase6_part3+COII_part3+COIII_part3+ND4L_part3+ND6_part2	0h:2m:49s (0h:0m:44s left)
 674 GTR+F+I+G4   487526.386  4.101       12S+16S+COIII_part2+CytB_part2+ND3_part2+ND4_part2	0h:2m:50s (0h:0m:44s left)
 675 GTR+F+I+G4   487109.174  1.659       COI_part2+COII_part2+ND1_part2+ND4L_part2+ND6_part1+ND6_part3	0h:2m:50s (0h:0m:44s left)
 676 GTR+F+I+G4   487555.138  4.015       12S+16S+COI_part2+COII_part2+ND1_part2+ND4L_part2	0h:2m:51s (0h:0m:44s left)
 677 GTR+F+I+G4   487537.579  3.411       ATPase6_part1+ATPase8_part1+COIII_part2+CytB_part2+ND2_part2+ND3_part2+ND4_part2+ND5_part1	0h:2m:51s (0h:0m:44s left)
 678 GTR+F+I+G4   487598.365  3.230       ATPase6_part1+ATPase8_part1+COI_part2+COII_part2+ND1_part2+ND2_part2+ND4L_part2+ND5_part1	0h:2m:52s (0h:0m:43s left)
 679 GTR+F+I+G4   486961.707  2.719       ATPase8_part2+COIII_part2+CytB_part2+ND2_part3+ND3_part2+ND4_part2	0h:2m:52s (0h:0m:43s left)
 680 GTR+F+I+G4   486731.157  29.214      ATPase6_part3+COII_part3+COIII_part3+ND2_part1+ND4L_part3	0h:2m:53s (0h:0m:43s left)
 681 GTR+F+I+G4   487067.479  2.372       ATPase8_part2+COI_part2+COII_part2+ND1_part2+ND2_part3+ND4L_part2	0h:2m:53s (0h:0m:43s left)
 682 GTR+F+I+G4   486610.737  46.536      CytB_part3+ND1_part3+ND3_part3+ND4_part3+ND5_part3	0h:2m:55s (0h:0m:43s left)
 683 GTR+F+I+G4   486632.207  39.335      ATPase6_part3+COII_part3+COIII_part3+ND1_part3+ND3_part3+ND4_part3+ND4L_part3+ND5_part3	0h:2m:57s (0h:0m:43s left)
 684 GTR+F+I+G4   486792.198  39.655      ATPase8_part3+COI_part3+ND1_part3+ND3_part3+ND4_part3+ND5_part3	0h:2m:59s (0h:0m:43s left)
 685 GTR+F+I+G4   488524.722  30.945      ND1_part3+ND3_part3+ND4_part3+ND5_part3+ND6_part2	0h:3m:0s (0h:0m:43s left)
 686 GTR+F+I+G4   486921.859  37.844      ND1_part3+ND2_part1+ND3_part3+ND4_part3+ND5_part3	0h:3m:1s (0h:0m:43s left)
 687 GTR+F+I+G4   487342.817  9.937       ATPase6_part1+ATPase8_part1+ND2_part1+ND2_part2+ND5_part1	0h:3m:2s (0h:0m:43s left)
 688 GTR+F+I+G4   487347.325  7.309       12S+16S+ND2_part1	0h:3m:3s (0h:0m:43s left)
 689 GTR+F+I+G4   487776.343  10.831      ND2_part1+ND6_part1+ND6_part3	0h:3m:3s (0h:0m:43s left)
 690 GTR+F+I+G4   486616.547  38.159      ATPase6_part3+COII_part3+COIII_part3+CytB_part3+ND4L_part3	0h:3m:4s (0h:0m:43s left)
 691 GTR+F+I+G4   487282.330  6.844       ATPase6_part1+ATPase8_part1+ND2_part2+ND5_part1+ND6_part2	0h:3m:4s (0h:0m:42s left)
 692 GTR+F+I+G4   487343.697  21.212      ATPase6_part3+ATPase8_part2+COII_part3+COIII_part3+ND2_part3+ND4L_part3	0h:3m:5s (0h:0m:42s left)
4 compatible better partition pairs found
Merging COII_part1+COIII_part1+CytB_part1+ND3_part1+ND4_part1+ND4L_part1 with BIC score: 486608.289 (LnL: -242110.581  df: 249)
Merging CytB_part3+ND1_part3+ND3_part3+ND4_part3+ND5_part3 with BIC score: 486558.083 (LnL: -242138.205  df: 238)
Merging ATPase6_part2+COIII_part2+CytB_part2+ND3_part2+ND4_part2+ND5_part2 with BIC score: 486525.630 (LnL: -242174.707  df: 227)
Merging ATPase6_part3+ATPase8_part3+COI_part3+COII_part3+COIII_part3+ND4L_part3 with BIC score: 486522.449 (LnL: -242225.844  df: 216)
 693 GTR+F+I+G4   486735.950  3.867       COII_part1+COIII_part1+CytB_part1+ND3_part1+ND4_part1+ND4L_part1+ND6_part1+ND6_part3	0h:3m:6s (0h:0m:42s left)
 694 GTR+F+I+G4   486585.157  3.419       COI_part1+COII_part1+COIII_part1+CytB_part1+ND1_part1+ND3_part1+ND4_part1+ND4L_part1	0h:3m:6s (0h:0m:42s left)
 695 GTR+F+I+G4   486572.841  1.351       ATPase6_part2+COI_part2+COII_part2+COIII_part2+CytB_part2+ND1_part2+ND3_part2+ND4_part2+ND4L_part2+ND5_part2	0h:3m:7s (0h:0m:42s left)
 696 GTR+F+I+G4   486913.369  1.848       ATPase6_part2+COI_part1+COIII_part2+CytB_part2+ND1_part1+ND3_part2+ND4_part2+ND5_part2	0h:3m:7s (0h:0m:41s left)
 697 GTR+F+I+G4   486890.752  4.744       12S+16S+COII_part1+COIII_part1+CytB_part1+ND3_part1+ND4_part1+ND4L_part1	0h:3m:8s (0h:0m:41s left)
 698 GTR+F+I+G4   487167.877  2.451       ATPase6_part2+COII_part1+COIII_part1+COIII_part2+CytB_part1+CytB_part2+ND3_part1+ND3_part2+ND4_part1+ND4_part2+ND4L_part1+ND5_part2	0h:3m:8s (0h:0m:41s left)
 699 GTR+F+I+G4   486573.474  4.708       ATPase6_part1+ATPase8_part1+COII_part1+COIII_part1+CytB_part1+ND2_part2+ND3_part1+ND4_part1+ND4L_part1+ND5_part1	0h:3m:9s (0h:0m:41s left)
 700 GTR+F+I+G4   487856.033  25.502      ATPase6_part3+ATPase8_part3+COI_part3+COII_part3+COIII_part3+ND4L_part3+ND6_part2	0h:3m:10s (0h:0m:41s left)
 701 GTR+F+I+G4   486772.636  4.300       ATPase8_part2+COII_part1+COIII_part1+CytB_part1+ND2_part3+ND3_part1+ND4_part1+ND4L_part1	0h:3m:11s (0h:0m:40s left)
 702 GTR+F+I+G4   487010.543  2.170       ATPase6_part2+COIII_part2+CytB_part2+ND3_part2+ND4_part2+ND5_part2+ND6_part1+ND6_part3	0h:3m:11s (0h:0m:40s left)
 703 GTR+F+I+G4   487079.517  2.388       COI_part2+COII_part1+COII_part2+COIII_part1+CytB_part1+ND1_part2+ND3_part1+ND4_part1+ND4L_part1+ND4L_part2	0h:3m:11s (0h:0m:40s left)
 704 GTR+F+I+G4   487614.797  3.825       12S+16S+ATPase6_part2+COIII_part2+CytB_part2+ND3_part2+ND4_part2+ND5_part2	0h:3m:12s (0h:0m:40s left)
 705 GTR+F+I+G4   487519.502  3.097       ATPase6_part1+ATPase6_part2+ATPase8_part1+COIII_part2+CytB_part2+ND2_part2+ND3_part2+ND4_part2+ND5_part1+ND5_part2	0h:3m:13s (0h:0m:40s left)
 706 GTR+F+I+G4   486636.207  30.433      ATPase6_part3+ATPase8_part3+COI_part3+COII_part3+COIII_part3+ND2_part1+ND4L_part3	0h:3m:14s (0h:0m:39s left)
 707 GTR+F+I+G4   486791.009  2.562       ATPase6_part2+ATPase8_part2+COIII_part2+CytB_part2+ND2_part3+ND3_part2+ND4_part2+ND5_part2	0h:3m:15s (0h:0m:39s left)
 708 GTR+F+I+G4   486609.052  39.175      ATPase6_part3+ATPase8_part3+COI_part3+COII_part3+COIII_part3+CytB_part3+ND1_part3+ND3_part3+ND4_part3+ND4L_part3+ND5_part3	0h:3m:18s (0h:0m:40s left)
 709 GTR+F+I+G4   488456.132  34.361      CytB_part3+ND1_part3+ND3_part3+ND4_part3+ND5_part3+ND6_part2	0h:3m:20s (0h:0m:40s left)
 710 GTR+F+I+G4   486795.555  40.494      CytB_part3+ND1_part3+ND2_part1+ND3_part3+ND4_part3+ND5_part3	0h:3m:22s (0h:0m:40s left)
 711 GTR+F+I+G4   487317.292  24.324      ATPase6_part3+ATPase8_part2+ATPase8_part3+COI_part3+COII_part3+COIII_part3+ND2_part3+ND4L_part3	0h:3m:23s (0h:0m:40s left)
Agglomerative model selection: ((12S,16S)15:487267,((ATPase6_part1,ND5_part1)12:487476,(ATPase8_part1,ND2_part2)9:487709)24:486709,((ATPase6_part2,ND5_part2)16:487201,((COIII_part2,ND4_part2)11:487551,(CytB_part2,ND3_part2)2:488323)21:486923)28:486526,(((ATPase6_part3,COIII_part3)10:487627,(COII_part3,ND4L_part3)14:487336)23:486778,(ATPase8_part3,COI_part3)8:487792)29:486522,(ATPase8_part2,ND2_part3)5:488046,(COI_part1,ND1_part1)18:487116,((COI_part2,ND1_part2)13:487406,(COII_part2,ND4L_part2)7:487875)25:486661,(((COII_part1,ND4_part1)17:487151,(ND3_part1,ND4L_part1)3:488230)22:486850,(COIII_part1,CytB_part1)4:488138)26:486608,(CytB_part3,((ND1_part3,ND5_part3)6:487958,(ND3_part3,ND4_part3)1:488419)20:487001)27:486558,ND2_part1,(ND6_part1,ND6_part3)19:487091,ND6_part2)
Merging into 12 partitions...
 712 TIM2+F+I+G4  71889.055   12S+16S	0h:3m:29s (0h:0m:40s left)
 713 TVM+F+I+G4   43017.564   ATPase6_part1+ATPase8_part1+ND2_part2+ND5_part1	0h:3m:31s (0h:0m:40s left)
 714 TVM+F+I+G4   30186.788   ATPase6_part2+COIII_part2+CytB_part2+ND3_part2+ND4_part2+ND5_part2	0h:3m:33s (0h:0m:40s left)
 715 TIM3+F+I+G4  91604.663   ATPase6_part3+ATPase8_part3+COI_part3+COII_part3+COIII_part3+ND4L_part3	0h:3m:41s (0h:0m:42s left)
 716 TIM3+F+G4    13073.636   ATPase8_part2+ND2_part3	0h:3m:43s (0h:0m:42s left)
 717 GTR+F+I+G4   14916.177   COI_part1+ND1_part1	0h:3m:44s (0h:0m:42s left)
 718 GTR+F+I+G4   9424.701    COI_part2+COII_part2+ND1_part2+ND4L_part2	0h:3m:45s (0h:0m:41s left)
 719 TVM+F+I+G4   38594.520   COII_part1+COIII_part1+CytB_part1+ND3_part1+ND4_part1+ND4L_part1	0h:3m:47s (0h:0m:41s left)
 720 TIM+F+I+G4   128614.654  CytB_part3+ND1_part3+ND3_part3+ND4_part3+ND5_part3	0h:4m:3s (0h:0m:44s left)
 721 TPM3u+F+I+G4 22517.301   ND2_part1	0h:4m:5s (0h:0m:44s left)
 722 K3Pu+F+I+G4  10465.573   ND6_part1+ND6_part3	0h:4m:5s (0h:0m:43s left)
 723 TPM3u+F+I+G4 10960.006   ND6_part2	0h:4m:7s (0h:0m:43s left)
Best partition model BIC score: 486371.049 (LnL: -242250.806  df:195)
Partition information was printed to modeltest.best_scheme.nex
Partition information in Raxml format was printed to modeltest.best_scheme

All model information printed to modeltest.model.gz
CPU time for ModelFinder: 257.273 seconds (0h:4m:17s)
Wall-clock time for ModelFinder: 259.579 seconds (0h:4m:19s)

NOTE: 47 MB RAM (0 GB) is required!
Estimate model parameters (epsilon = 0.010)
Initial log-likelihood: -242261.092
Current log-likelihood at step 1: -242250.558
Current log-likelihood at step 2: -242250.061
Current log-likelihood at step 3: -242249.931
Current log-likelihood at step 4: -242249.871
Current log-likelihood at step 5: -242249.840
Current log-likelihood at step 6: -242249.804
Current log-likelihood at step 7: -242249.789
Current log-likelihood at step 8: -242249.779
Partition-specific rates:  0.410 0.459 0.132 2.362 0.533 0.212 0.051 0.297 3.596 2.115 0.408 2.348
Parameters optimization took 7 rounds (2.621 sec)

Wrote distance file to... 
Partition information was printed to modeltest.best_model.nex
BEST SCORE FOUND : -242249.779
Total tree length: 13.046

Total number of iterations: 0
CPU time used for tree search: 0.000 sec (0h:0m:0s)
Wall-clock time used for tree search: 0.000 sec (0h:0m:0s)
Total CPU time used: 2.615 sec (0h:0m:2s)
Total wall-clock time used: 2.650 sec (0h:0m:2s)

Analysis results written to: 
  IQ-TREE report:                modeltest.iqtree
  Tree used for ModelFinder:     modeltest.treefile
  Best partitioning scheme:      modeltest.best_scheme.nex
           in RAxML format:      modeltest.best_scheme
  Screen log file:               modeltest.log
