# Supplementary material for: Unlocking the genomic potential of historical and formalin-fixed specimens: phylogenetic insights from museum-preserved threadfin fishes (Teleostei: Polynemidae)
Source: PeerJ. 2025 Sep 30;13:e20029. doi: 10.7717/peerj.20029 (PMC13353053; doi:10.7717/peerj.20029)
Supplement: Supplemental Information 4 [file peerj-13-20029-s004.log]

IQ-TREE multicore version 2.2.2.6 COVID-edition for Mac OS X 64-bit built May 27 2023
Developed by Bui Quang Minh, James Barbetti, Nguyen Lam Tung,
Olga Chernomor, Heiko Schmidt, Dominik Schrempf, Michael Woodhams.

Host:    compute-76-10 (AVX512, FMA3, 1007 GB RAM)
Command: iqtree2 -s UCE.phy -p modelsDNA.nex -o Scomber_scombrus -nt 8 -nstop 2000 -pers 0.2 -cptime 20 -pre DNA_run_00
Seed:    196724 (Using SPRNG - Scalable Parallel Random Number Generator)
Time:    Tue Nov  7 09:00:35 2023
Kernel:  AVX+FMA - 8 threads (128 CPU cores detected)

Reading partition model file modelsDNA.nex ...
Reading alignment file UCE.phy ... Phylip format detected
Alignment most likely contains DNA/RNA sequences
Alignment has 32 sequences with 514958 columns, 201323 distinct patterns
90856 parsimony-informative, 100118 singleton sites, 323984 constant sites
                            Gap/Ambiguity  Composition  p-value
Analyzing sequences: done in 0.00808544 secs using 764.6% CPU
   1  Eleutheronema_rhadinum       18.61%    failed      0.00%
   2  Filimanus_perplexa           25.49%    passed     26.36%
   3  Filimanus_sealei             28.13%    passed     85.34%
   4  Lates_calcarifer             19.09%    passed     72.73%
   5  Lepomis_cyanellus            19.74%    failed      0.00%
   6  Leptobrama_muelleri          21.11%    failed      1.70%
   7  Leptomelanosoma_indicum      37.73%    failed      0.00%
   8  Micropogonias_undulatus      44.82%    failed      0.00%
   9  Mugil_curema                 21.97%    failed      0.00%
  10  Parapolynemus_verekeri       49.86%    failed      0.00%
  11  Pareques_acuminatus          32.73%    failed      1.91%
  12  Polydactylus_approximans     19.42%    passed     10.17%
  13  Polydactylus_malagasyensis   20.24%    passed     29.54%
  14  Polydactylus_microstomus     27.93%    failed      0.07%
  15  Polydactylus_multiradiatus   89.88%    failed      0.00%
  16  Polydactylus_nigripinnis     53.22%    failed      0.04%
  17  Polydactylus_octonemus       39.88%    passed      8.11%
  18  Polydactylus_opercularis     26.34%    passed     85.07%
  19  Polydactylus_plebeius        39.69%    failed      0.00%
  20  Polydactylus_quadrifilis     32.95%    failed      0.00%
  21  Polydactylus_sexfilis        25.23%    failed      0.00%
  22  Polydactylus_sextarius       20.61%    passed     11.56%
  23  Polydactylus_virginicus      17.74%    passed     10.07%
  24  Polynemus_aquilonaris        25.93%    failed      0.00%
  25  Polynemus_melanochir         19.17%    failed      0.00%
  26  Polynemus_multifilis         23.50%    failed      0.00%
  27  Psettodes_erumei             41.33%    failed      0.00%
  28  Rheocles_wrightae            22.60%    failed      0.00%
  29  Scomber_scombrus             22.50%    failed      0.00%
  30  Scophthalmus_aquosus         34.11%    failed      0.00%
  31  Sphyraena_barracuda          32.89%    failed      0.00%
  32  Lyopsetta_exilis             32.08%    failed      0.00%
WARNING: 2 sequences contain more than 50% gaps/ambiguity
****  TOTAL                        30.83%  23 sequences failed composition chi2 test (p-value<5%; df=3)

Loading 567 partitions...
Reading alignment file Mitochondrial.phy ... Phylip format detected
Alignment most likely contains DNA/RNA sequences
WARNING: 2 sites contain only gaps or ambiguous characters.
Alignment has 44 sequences with 14572 columns, 8419 distinct patterns
7556 parsimony-informative, 1205 singleton sites, 5811 constant sites
                             Gap/Ambiguity  Composition  p-value
Analyzing sequences: done in 0.000213981 secs using 88.79% CPU
   1  Eleutheronema_rhadinum         2.64%    failed      1.65%
   2  Eleutheronema_tetradactylum    3.02%    passed      6.04%
   3  Leptomelanosoma_indicum        3.18%    failed      1.67%
   4  Polydactylus_multiradiatus     3.21%    failed      0.01%
   5  Polydactylus_nigripinnis       3.23%    failed      0.00%
   6  Polynemus_aquilonaris          3.24%    failed      0.00%
   7  Polynemus_multifilis           3.27%    failed      0.00%
   8  Polynemus_paradiseus           3.27%    failed      0.02%
   9  Polynemus_melanochir           3.27%    passed     16.60%
  10  Polydactylus_approximans       3.18%    passed      5.44%
  11  Polydactylus_octonemus         3.28%    failed      0.67%
  12  Polydactylus_virginicus        3.28%    failed      2.03%
  13  Polydactylus_macrophthalmus    3.35%    failed      0.00%
  14  Polydactylus_macrochir         2.75%    passed     81.41%
  15  Polydactylus_quadrifilis       3.04%    failed      0.00%
  16  Polydactylus_bifurcus          3.06%    passed     66.42%
  17  Polydactylus_plebeius          2.98%    failed      3.81%
  18  Polydactylus_sexfilis          2.90%    failed      1.31%
  19  Parapolynemus_verekeri         2.77%    passed     81.08%
  20  Polydactylus_malagasyensis     3.25%    passed      8.77%
  21  Polydactylus_sextarius         3.25%    passed     11.62%
  22  Polydactylus_microstomus       3.23%    passed     39.47%
  23  Polydactylus_opercularis       3.08%    failed      4.80%
  24  Lyopsetta_exilis               3.21%    passed     37.92%
  25  Scophthalmus_aquosus           2.90%    failed      0.00%
  26  Filimanus_perplexa             3.21%    failed      0.00%
  27  Filimanus_sealei               3.40%    failed      0.01%
  28  Filimanus_xanthonema           3.37%    failed      0.00%
  29  Leptobrama_muelleri            20.50%    failed      0.06%
  30  Sphyraena_barracuda            2.96%    failed      1.30%
  31  Lepomis_cyanellus              3.48%    passed     83.04%
  32  Micropogonias_undulatus        3.28%    passed      6.54%
  33  Pareques_acuminatus            3.34%    passed     40.00%
  34  Scomber_scombrus               3.18%    failed      2.38%
  35  Pentanemus_quinquarius         3.09%    passed     42.52%
  36  Psettodes_erumei               3.19%    failed      0.00%
  37  Galeoides_decadactylus         3.11%    passed     25.60%
  38  Lates_calcarifer               2.72%    passed      5.26%
  39  Mugil_curema                   3.38%    failed      1.32%
  40  Rheocles_wrightae             51.59%    failed      0.00%
  41  Polydactylus_longipes         95.51%    passed     11.62%
  42  Polydactylus_mullani          95.51%    failed      1.33%
  43  Polydactylus_oligodon         95.53%    failed      0.58%
  44  Filimanus_similis             95.70%    passed      7.32%
WARNING: 5 sequences contain more than 50% gaps/ambiguity
****  TOTAL                         13.04%  26 sequences failed composition chi2 test (p-value<5%; df=3)
Reading alignment file Mitochondrial.phy ... Phylip format detected
Alignment most likely contains DNA/RNA sequences
WARNING: 2 sites contain only gaps or ambiguous characters.
Alignment has 44 sequences with 14572 columns, 8419 distinct patterns
7556 parsimony-informative, 1205 singleton sites, 5811 constant sites
                             Gap/Ambiguity  Composition  p-value
Analyzing sequences: done in 0.000195602 secs using 99.69% CPU
   1  Eleutheronema_rhadinum         2.64%    failed      1.65%
   2  Eleutheronema_tetradactylum    3.02%    passed      6.04%
   3  Leptomelanosoma_indicum        3.18%    failed      1.67%
   4  Polydactylus_multiradiatus     3.21%    failed      0.01%
   5  Polydactylus_nigripinnis       3.23%    failed      0.00%
   6  Polynemus_aquilonaris          3.24%    failed      0.00%
   7  Polynemus_multifilis           3.27%    failed      0.00%
   8  Polynemus_paradiseus           3.27%    failed      0.02%
   9  Polynemus_melanochir           3.27%    passed     16.60%
  10  Polydactylus_approximans       3.18%    passed      5.44%
  11  Polydactylus_octonemus         3.28%    failed      0.67%
  12  Polydactylus_virginicus        3.28%    failed      2.03%
  13  Polydactylus_macrophthalmus    3.35%    failed      0.00%
  14  Polydactylus_macrochir         2.75%    passed     81.41%
  15  Polydactylus_quadrifilis       3.04%    failed      0.00%
  16  Polydactylus_bifurcus          3.06%    passed     66.42%
  17  Polydactylus_plebeius          2.98%    failed      3.81%
  18  Polydactylus_sexfilis          2.90%    failed      1.31%
  19  Parapolynemus_verekeri         2.77%    passed     81.08%
  20  Polydactylus_malagasyensis     3.25%    passed      8.77%
  21  Polydactylus_sextarius         3.25%    passed     11.62%
  22  Polydactylus_microstomus       3.23%    passed     39.47%
  23  Polydactylus_opercularis       3.08%    failed      4.80%
  24  Lyopsetta_exilis               3.21%    passed     37.92%
  25  Scophthalmus_aquosus           2.90%    failed      0.00%
  26  Filimanus_perplexa             3.21%    failed      0.00%
  27  Filimanus_sealei               3.40%    failed      0.01%
  28  Filimanus_xanthonema           3.37%    failed      0.00%
  29  Leptobrama_muelleri            20.50%    failed      0.06%
  30  Sphyraena_barracuda            2.96%    failed      1.30%
  31  Lepomis_cyanellus              3.48%    passed     83.04%
  32  Micropogonias_undulatus        3.28%    passed      6.54%
  33  Pareques_acuminatus            3.34%    passed     40.00%
  34  Scomber_scombrus               3.18%    failed      2.38%
  35  Pentanemus_quinquarius         3.09%    passed     42.52%
  36  Psettodes_erumei               3.19%    failed      0.00%
  37  Galeoides_decadactylus         3.11%    passed     25.60%
  38  Lates_calcarifer               2.72%    passed      5.26%
  39  Mugil_curema                   3.38%    failed      1.32%
  40  Rheocles_wrightae             51.59%    failed      0.00%
  41  Polydactylus_longipes         95.51%    passed     11.62%
  42  Polydactylus_mullani          95.51%    failed      1.33%
  43  Polydactylus_oligodon         95.53%    failed      0.58%
  44  Filimanus_similis             95.70%    passed      7.32%
WARNING: 5 sequences contain more than 50% gaps/ambiguity
****  TOTAL                         13.04%  26 sequences failed composition chi2 test (p-value<5%; df=3)
Reading alignment file Mitochondrial.phy ... Phylip format detected
Alignment most likely contains DNA/RNA sequences
WARNING: 2 sites contain only gaps or ambiguous characters.
Alignment has 44 sequences with 14572 columns, 8419 distinct patterns
7556 parsimony-informative, 1205 singleton sites, 5811 constant sites
                             Gap/Ambiguity  Composition  p-value
Analyzing sequences: done in 0.000200431 secs using 99.29% CPU
   1  Eleutheronema_rhadinum         2.64%    failed      1.65%
   2  Eleutheronema_tetradactylum    3.02%    passed      6.04%
   3  Leptomelanosoma_indicum        3.18%    failed      1.67%
   4  Polydactylus_multiradiatus     3.21%    failed      0.01%
   5  Polydactylus_nigripinnis       3.23%    failed      0.00%
   6  Polynemus_aquilonaris          3.24%    failed      0.00%
   7  Polynemus_multifilis           3.27%    failed      0.00%
   8  Polynemus_paradiseus           3.27%    failed      0.02%
   9  Polynemus_melanochir           3.27%    passed     16.60%
  10  Polydactylus_approximans       3.18%    passed      5.44%
  11  Polydactylus_octonemus         3.28%    failed      0.67%
  12  Polydactylus_virginicus        3.28%    failed      2.03%
  13  Polydactylus_macrophthalmus    3.35%    failed      0.00%
  14  Polydactylus_macrochir         2.75%    passed     81.41%
  15  Polydactylus_quadrifilis       3.04%    failed      0.00%
  16  Polydactylus_bifurcus          3.06%    passed     66.42%
  17  Polydactylus_plebeius          2.98%    failed      3.81%
  18  Polydactylus_sexfilis          2.90%    failed      1.31%
  19  Parapolynemus_verekeri         2.77%    passed     81.08%
  20  Polydactylus_malagasyensis     3.25%    passed      8.77%
  21  Polydactylus_sextarius         3.25%    passed     11.62%
  22  Polydactylus_microstomus       3.23%    passed     39.47%
  23  Polydactylus_opercularis       3.08%    failed      4.80%
  24  Lyopsetta_exilis               3.21%    passed     37.92%
  25  Scophthalmus_aquosus           2.90%    failed      0.00%
  26  Filimanus_perplexa             3.21%    failed      0.00%
  27  Filimanus_sealei               3.40%    failed      0.01%
  28  Filimanus_xanthonema           3.37%    failed      0.00%
  29  Leptobrama_muelleri            20.50%    failed      0.06%
  30  Sphyraena_barracuda            2.96%    failed      1.30%
  31  Lepomis_cyanellus              3.48%    passed     83.04%
  32  Micropogonias_undulatus        3.28%    passed      6.54%
  33  Pareques_acuminatus            3.34%    passed     40.00%
  34  Scomber_scombrus               3.18%    failed      2.38%
  35  Pentanemus_quinquarius         3.09%    passed     42.52%
  36  Psettodes_erumei               3.19%    failed      0.00%
  37  Galeoides_decadactylus         3.11%    passed     25.60%
  38  Lates_calcarifer               2.72%    passed      5.26%
  39  Mugil_curema                   3.38%    failed      1.32%
  40  Rheocles_wrightae             51.59%    failed      0.00%
  41  Polydactylus_longipes         95.51%    passed     11.62%
  42  Polydactylus_mullani          95.51%    failed      1.33%
  43  Polydactylus_oligodon         95.53%    failed      0.58%
  44  Filimanus_similis             95.70%    passed      7.32%
WARNING: 5 sequences contain more than 50% gaps/ambiguity
****  TOTAL                         13.04%  26 sequences failed composition chi2 test (p-value<5%; df=3)
Reading alignment file Mitochondrial.phy ... Phylip format detected
Alignment most likely contains DNA/RNA sequences
WARNING: 2 sites contain only gaps or ambiguous characters.
Alignment has 44 sequences with 14572 columns, 8419 distinct patterns
7556 parsimony-informative, 1205 singleton sites, 5811 constant sites
                             Gap/Ambiguity  Composition  p-value
Analyzing sequences: done in 0.000209901 secs using 89.09% CPU
   1  Eleutheronema_rhadinum         2.64%    failed      1.65%
   2  Eleutheronema_tetradactylum    3.02%    passed      6.04%
   3  Leptomelanosoma_indicum        3.18%    failed      1.67%
   4  Polydactylus_multiradiatus     3.21%    failed      0.01%
   5  Polydactylus_nigripinnis       3.23%    failed      0.00%
   6  Polynemus_aquilonaris          3.24%    failed      0.00%
   7  Polynemus_multifilis           3.27%    failed      0.00%
   8  Polynemus_paradiseus           3.27%    failed      0.02%
   9  Polynemus_melanochir           3.27%    passed     16.60%
  10  Polydactylus_approximans       3.18%    passed      5.44%
  11  Polydactylus_octonemus         3.28%    failed      0.67%
  12  Polydactylus_virginicus        3.28%    failed      2.03%
  13  Polydactylus_macrophthalmus    3.35%    failed      0.00%
  14  Polydactylus_macrochir         2.75%    passed     81.41%
  15  Polydactylus_quadrifilis       3.04%    failed      0.00%
  16  Polydactylus_bifurcus          3.06%    passed     66.42%
  17  Polydactylus_plebeius          2.98%    failed      3.81%
  18  Polydactylus_sexfilis          2.90%    failed      1.31%
  19  Parapolynemus_verekeri         2.77%    passed     81.08%
  20  Polydactylus_malagasyensis     3.25%    passed      8.77%
  21  Polydactylus_sextarius         3.25%    passed     11.62%
  22  Polydactylus_microstomus       3.23%    passed     39.47%
  23  Polydactylus_opercularis       3.08%    failed      4.80%
  24  Lyopsetta_exilis               3.21%    passed     37.92%
  25  Scophthalmus_aquosus           2.90%    failed      0.00%
  26  Filimanus_perplexa             3.21%    failed      0.00%
  27  Filimanus_sealei               3.40%    failed      0.01%
  28  Filimanus_xanthonema           3.37%    failed      0.00%
  29  Leptobrama_muelleri            20.50%    failed      0.06%
  30  Sphyraena_barracuda            2.96%    failed      1.30%
  31  Lepomis_cyanellus              3.48%    passed     83.04%
  32  Micropogonias_undulatus        3.28%    passed      6.54%
  33  Pareques_acuminatus            3.34%    passed     40.00%
  34  Scomber_scombrus               3.18%    failed      2.38%
  35  Pentanemus_quinquarius         3.09%    passed     42.52%
  36  Psettodes_erumei               3.19%    failed      0.00%
  37  Galeoides_decadactylus         3.11%    passed     25.60%
  38  Lates_calcarifer               2.72%    passed      5.26%
  39  Mugil_curema                   3.38%    failed      1.32%
  40  Rheocles_wrightae             51.59%    failed      0.00%
  41  Polydactylus_longipes         95.51%    passed     11.62%
  42  Polydactylus_mullani          95.51%    failed      1.33%
  43  Polydactylus_oligodon         95.53%    failed      0.58%
  44  Filimanus_similis             95.70%    passed      7.32%
WARNING: 5 sequences contain more than 50% gaps/ambiguity
****  TOTAL                         13.04%  26 sequences failed composition chi2 test (p-value<5%; df=3)
Reading alignment file Mitochondrial.phy ... Phylip format detected
Alignment most likely contains DNA/RNA sequences
WARNING: 2 sites contain only gaps or ambiguous characters.
Alignment has 44 sequences with 14572 columns, 8419 distinct patterns
7556 parsimony-informative, 1205 singleton sites, 5811 constant sites
                             Gap/Ambiguity  Composition  p-value
Analyzing sequences: done in 0.000211072 secs using 89.54% CPU
   1  Eleutheronema_rhadinum         2.64%    failed      1.65%
   2  Eleutheronema_tetradactylum    3.02%    passed      6.04%
   3  Leptomelanosoma_indicum        3.18%    failed      1.67%
   4  Polydactylus_multiradiatus     3.21%    failed      0.01%
   5  Polydactylus_nigripinnis       3.23%    failed      0.00%
   6  Polynemus_aquilonaris          3.24%    failed      0.00%
   7  Polynemus_multifilis           3.27%    failed      0.00%
   8  Polynemus_paradiseus           3.27%    failed      0.02%
   9  Polynemus_melanochir           3.27%    passed     16.60%
  10  Polydactylus_approximans       3.18%    passed      5.44%
  11  Polydactylus_octonemus         3.28%    failed      0.67%
  12  Polydactylus_virginicus        3.28%    failed      2.03%
  13  Polydactylus_macrophthalmus    3.35%    failed      0.00%
  14  Polydactylus_macrochir         2.75%    passed     81.41%
  15  Polydactylus_quadrifilis       3.04%    failed      0.00%
  16  Polydactylus_bifurcus          3.06%    passed     66.42%
  17  Polydactylus_plebeius          2.98%    failed      3.81%
  18  Polydactylus_sexfilis          2.90%    failed      1.31%
  19  Parapolynemus_verekeri         2.77%    passed     81.08%
  20  Polydactylus_malagasyensis     3.25%    passed      8.77%
  21  Polydactylus_sextarius         3.25%    passed     11.62%
  22  Polydactylus_microstomus       3.23%    passed     39.47%
  23  Polydactylus_opercularis       3.08%    failed      4.80%
  24  Lyopsetta_exilis               3.21%    passed     37.92%
  25  Scophthalmus_aquosus           2.90%    failed      0.00%
  26  Filimanus_perplexa             3.21%    failed      0.00%
  27  Filimanus_sealei               3.40%    failed      0.01%
  28  Filimanus_xanthonema           3.37%    failed      0.00%
  29  Leptobrama_muelleri            20.50%    failed      0.06%
  30  Sphyraena_barracuda            2.96%    failed      1.30%
  31  Lepomis_cyanellus              3.48%    passed     83.04%
  32  Micropogonias_undulatus        3.28%    passed      6.54%
  33  Pareques_acuminatus            3.34%    passed     40.00%
  34  Scomber_scombrus               3.18%    failed      2.38%
  35  Pentanemus_quinquarius         3.09%    passed     42.52%
  36  Psettodes_erumei               3.19%    failed      0.00%
  37  Galeoides_decadactylus         3.11%    passed     25.60%
  38  Lates_calcarifer               2.72%    passed      5.26%
  39  Mugil_curema                   3.38%    failed      1.32%
  40  Rheocles_wrightae             51.59%    failed      0.00%
  41  Polydactylus_longipes         95.51%    passed     11.62%
  42  Polydactylus_mullani          95.51%    failed      1.33%
  43  Polydactylus_oligodon         95.53%    failed      0.58%
  44  Filimanus_similis             95.70%    passed      7.32%
WARNING: 5 sequences contain more than 50% gaps/ambiguity
****  TOTAL                         13.04%  26 sequences failed composition chi2 test (p-value<5%; df=3)
Reading alignment file Mitochondrial.phy ... Phylip format detected
Alignment most likely contains DNA/RNA sequences
WARNING: 2 sites contain only gaps or ambiguous characters.
Alignment has 44 sequences with 14572 columns, 8419 distinct patterns
7556 parsimony-informative, 1205 singleton sites, 5811 constant sites
                             Gap/Ambiguity  Composition  p-value
Analyzing sequences: done in 0.000206701 secs using 99.18% CPU
   1  Eleutheronema_rhadinum         2.64%    failed      1.65%
   2  Eleutheronema_tetradactylum    3.02%    passed      6.04%
   3  Leptomelanosoma_indicum        3.18%    failed      1.67%
   4  Polydactylus_multiradiatus     3.21%    failed      0.01%
   5  Polydactylus_nigripinnis       3.23%    failed      0.00%
   6  Polynemus_aquilonaris          3.24%    failed      0.00%
   7  Polynemus_multifilis           3.27%    failed      0.00%
   8  Polynemus_paradiseus           3.27%    failed      0.02%
   9  Polynemus_melanochir           3.27%    passed     16.60%
  10  Polydactylus_approximans       3.18%    passed      5.44%
  11  Polydactylus_octonemus         3.28%    failed      0.67%
  12  Polydactylus_virginicus        3.28%    failed      2.03%
  13  Polydactylus_macrophthalmus    3.35%    failed      0.00%
  14  Polydactylus_macrochir         2.75%    passed     81.41%
  15  Polydactylus_quadrifilis       3.04%    failed      0.00%
  16  Polydactylus_bifurcus          3.06%    passed     66.42%
  17  Polydactylus_plebeius          2.98%    failed      3.81%
  18  Polydactylus_sexfilis          2.90%    failed      1.31%
  19  Parapolynemus_verekeri         2.77%    passed     81.08%
  20  Polydactylus_malagasyensis     3.25%    passed      8.77%
  21  Polydactylus_sextarius         3.25%    passed     11.62%
  22  Polydactylus_microstomus       3.23%    passed     39.47%
  23  Polydactylus_opercularis       3.08%    failed      4.80%
  24  Lyopsetta_exilis               3.21%    passed     37.92%
  25  Scophthalmus_aquosus           2.90%    failed      0.00%
  26  Filimanus_perplexa             3.21%    failed      0.00%
  27  Filimanus_sealei               3.40%    failed      0.01%
  28  Filimanus_xanthonema           3.37%    failed      0.00%
  29  Leptobrama_muelleri            20.50%    failed      0.06%
  30  Sphyraena_barracuda            2.96%    failed      1.30%
  31  Lepomis_cyanellus              3.48%    passed     83.04%
  32  Micropogonias_undulatus        3.28%    passed      6.54%
  33  Pareques_acuminatus            3.34%    passed     40.00%
  34  Scomber_scombrus               3.18%    failed      2.38%
  35  Pentanemus_quinquarius         3.09%    passed     42.52%
  36  Psettodes_erumei               3.19%    failed      0.00%
  37  Galeoides_decadactylus         3.11%    passed     25.60%
  38  Lates_calcarifer               2.72%    passed      5.26%
  39  Mugil_curema                   3.38%    failed      1.32%
  40  Rheocles_wrightae             51.59%    failed      0.00%
  41  Polydactylus_longipes         95.51%    passed     11.62%
  42  Polydactylus_mullani          95.51%    failed      1.33%
  43  Polydactylus_oligodon         95.53%    failed      0.58%
  44  Filimanus_similis             95.70%    passed      7.32%
WARNING: 5 sequences contain more than 50% gaps/ambiguity
****  TOTAL                         13.04%  26 sequences failed composition chi2 test (p-value<5%; df=3)
Reading alignment file Mitochondrial.phy ... Phylip format detected
Alignment most likely contains DNA/RNA sequences
WARNING: 2 sites contain only gaps or ambiguous characters.
Alignment has 44 sequences with 14572 columns, 8419 distinct patterns
7556 parsimony-informative, 1205 singleton sites, 5811 constant sites
                             Gap/Ambiguity  Composition  p-value
Analyzing sequences: done in 0.000232412 secs using 89.5% CPU
   1  Eleutheronema_rhadinum         2.64%    failed      1.65%
   2  Eleutheronema_tetradactylum    3.02%    passed      6.04%
   3  Leptomelanosoma_indicum        3.18%    failed      1.67%
   4  Polydactylus_multiradiatus     3.21%    failed      0.01%
   5  Polydactylus_nigripinnis       3.23%    failed      0.00%
   6  Polynemus_aquilonaris          3.24%    failed      0.00%
   7  Polynemus_multifilis           3.27%    failed      0.00%
   8  Polynemus_paradiseus           3.27%    failed      0.02%
   9  Polynemus_melanochir           3.27%    passed     16.60%
  10  Polydactylus_approximans       3.18%    passed      5.44%
  11  Polydactylus_octonemus         3.28%    failed      0.67%
  12  Polydactylus_virginicus        3.28%    failed      2.03%
  13  Polydactylus_macrophthalmus    3.35%    failed      0.00%
  14  Polydactylus_macrochir         2.75%    passed     81.41%
  15  Polydactylus_quadrifilis       3.04%    failed      0.00%
  16  Polydactylus_bifurcus          3.06%    passed     66.42%
  17  Polydactylus_plebeius          2.98%    failed      3.81%
  18  Polydactylus_sexfilis          2.90%    failed      1.31%
  19  Parapolynemus_verekeri         2.77%    passed     81.08%
  20  Polydactylus_malagasyensis     3.25%    passed      8.77%
  21  Polydactylus_sextarius         3.25%    passed     11.62%
  22  Polydactylus_microstomus       3.23%    passed     39.47%
  23  Polydactylus_opercularis       3.08%    failed      4.80%
  24  Lyopsetta_exilis               3.21%    passed     37.92%
  25  Scophthalmus_aquosus           2.90%    failed      0.00%
  26  Filimanus_perplexa             3.21%    failed      0.00%
  27  Filimanus_sealei               3.40%    failed      0.01%
  28  Filimanus_xanthonema           3.37%    failed      0.00%
  29  Leptobrama_muelleri            20.50%    failed      0.06%
  30  Sphyraena_barracuda            2.96%    failed      1.30%
  31  Lepomis_cyanellus              3.48%    passed     83.04%
  32  Micropogonias_undulatus        3.28%    passed      6.54%
  33  Pareques_acuminatus            3.34%    passed     40.00%
  34  Scomber_scombrus               3.18%    failed      2.38%
  35  Pentanemus_quinquarius         3.09%    passed     42.52%
  36  Psettodes_erumei               3.19%    failed      0.00%
  37  Galeoides_decadactylus         3.11%    passed     25.60%
  38  Lates_calcarifer               2.72%    passed      5.26%
  39  Mugil_curema                   3.38%    failed      1.32%
  40  Rheocles_wrightae             51.59%    failed      0.00%
  41  Polydactylus_longipes         95.51%    passed     11.62%
  42  Polydactylus_mullani          95.51%    failed      1.33%
  43  Polydactylus_oligodon         95.53%    failed      0.58%
  44  Filimanus_similis             95.70%    passed      7.32%
WARNING: 5 sequences contain more than 50% gaps/ambiguity
****  TOTAL                         13.04%  26 sequences failed composition chi2 test (p-value<5%; df=3)
Reading alignment file Mitochondrial.phy ... Phylip format detected
Alignment most likely contains DNA/RNA sequences
WARNING: 2 sites contain only gaps or ambiguous characters.
Alignment has 44 sequences with 14572 columns, 8419 distinct patterns
7556 parsimony-informative, 1205 singleton sites, 5811 constant sites
                             Gap/Ambiguity  Composition  p-value
Analyzing sequences: done in 0.000218132 secs using 3271% CPU
   1  Eleutheronema_rhadinum         2.64%    failed      1.65%
   2  Eleutheronema_tetradactylum    3.02%    passed      6.04%
   3  Leptomelanosoma_indicum        3.18%    failed      1.67%
   4  Polydactylus_multiradiatus     3.21%    failed      0.01%
   5  Polydactylus_nigripinnis       3.23%    failed      0.00%
   6  Polynemus_aquilonaris          3.24%    failed      0.00%
   7  Polynemus_multifilis           3.27%    failed      0.00%
   8  Polynemus_paradiseus           3.27%    failed      0.02%
   9  Polynemus_melanochir           3.27%    passed     16.60%
  10  Polydactylus_approximans       3.18%    passed      5.44%
  11  Polydactylus_octonemus         3.28%    failed      0.67%
  12  Polydactylus_virginicus        3.28%    failed      2.03%
  13  Polydactylus_macrophthalmus    3.35%    failed      0.00%
  14  Polydactylus_macrochir         2.75%    passed     81.41%
  15  Polydactylus_quadrifilis       3.04%    failed      0.00%
  16  Polydactylus_bifurcus          3.06%    passed     66.42%
  17  Polydactylus_plebeius          2.98%    failed      3.81%
  18  Polydactylus_sexfilis          2.90%    failed      1.31%
  19  Parapolynemus_verekeri         2.77%    passed     81.08%
  20  Polydactylus_malagasyensis     3.25%    passed      8.77%
  21  Polydactylus_sextarius         3.25%    passed     11.62%
  22  Polydactylus_microstomus       3.23%    passed     39.47%
  23  Polydactylus_opercularis       3.08%    failed      4.80%
  24  Lyopsetta_exilis               3.21%    passed     37.92%
  25  Scophthalmus_aquosus           2.90%    failed      0.00%
  26  Filimanus_perplexa             3.21%    failed      0.00%
  27  Filimanus_sealei               3.40%    failed      0.01%
  28  Filimanus_xanthonema           3.37%    failed      0.00%
  29  Leptobrama_muelleri            20.50%    failed      0.06%
  30  Sphyraena_barracuda            2.96%    failed      1.30%
  31  Lepomis_cyanellus              3.48%    passed     83.04%
  32  Micropogonias_undulatus        3.28%    passed      6.54%
  33  Pareques_acuminatus            3.34%    passed     40.00%
  34  Scomber_scombrus               3.18%    failed      2.38%
  35  Pentanemus_quinquarius         3.09%    passed     42.52%
  36  Psettodes_erumei               3.19%    failed      0.00%
  37  Galeoides_decadactylus         3.11%    passed     25.60%
  38  Lates_calcarifer               2.72%    passed      5.26%
  39  Mugil_curema                   3.38%    failed      1.32%
  40  Rheocles_wrightae             51.59%    failed      0.00%
  41  Polydactylus_longipes         95.51%    passed     11.62%
  42  Polydactylus_mullani          95.51%    failed      1.33%
  43  Polydactylus_oligodon         95.53%    failed      0.58%
  44  Filimanus_similis             95.70%    passed      7.32%
WARNING: 5 sequences contain more than 50% gaps/ambiguity
****  TOTAL                         13.04%  26 sequences failed composition chi2 test (p-value<5%; df=3)
Reading alignment file Mitochondrial.phy ... Phylip format detected
Alignment most likely contains DNA/RNA sequences
WARNING: 2 sites contain only gaps or ambiguous characters.
Alignment has 44 sequences with 14572 columns, 8419 distinct patterns
7556 parsimony-informative, 1205 singleton sites, 5811 constant sites
                             Gap/Ambiguity  Composition  p-value
Analyzing sequences: done in 0.000206021 secs using 99.5% CPU
   1  Eleutheronema_rhadinum         2.64%    failed      1.65%
   2  Eleutheronema_tetradactylum    3.02%    passed      6.04%
   3  Leptomelanosoma_indicum        3.18%    failed      1.67%
   4  Polydactylus_multiradiatus     3.21%    failed      0.01%
   5  Polydactylus_nigripinnis       3.23%    failed      0.00%
   6  Polynemus_aquilonaris          3.24%    failed      0.00%
   7  Polynemus_multifilis           3.27%    failed      0.00%
   8  Polynemus_paradiseus           3.27%    failed      0.02%
   9  Polynemus_melanochir           3.27%    passed     16.60%
  10  Polydactylus_approximans       3.18%    passed      5.44%
  11  Polydactylus_octonemus         3.28%    failed      0.67%
  12  Polydactylus_virginicus        3.28%    failed      2.03%
  13  Polydactylus_macrophthalmus    3.35%    failed      0.00%
  14  Polydactylus_macrochir         2.75%    passed     81.41%
  15  Polydactylus_quadrifilis       3.04%    failed      0.00%
  16  Polydactylus_bifurcus          3.06%    passed     66.42%
  17  Polydactylus_plebeius          2.98%    failed      3.81%
  18  Polydactylus_sexfilis          2.90%    failed      1.31%
  19  Parapolynemus_verekeri         2.77%    passed     81.08%
  20  Polydactylus_malagasyensis     3.25%    passed      8.77%
  21  Polydactylus_sextarius         3.25%    passed     11.62%
  22  Polydactylus_microstomus       3.23%    passed     39.47%
  23  Polydactylus_opercularis       3.08%    failed      4.80%
  24  Lyopsetta_exilis               3.21%    passed     37.92%
  25  Scophthalmus_aquosus           2.90%    failed      0.00%
  26  Filimanus_perplexa             3.21%    failed      0.00%
  27  Filimanus_sealei               3.40%    failed      0.01%
  28  Filimanus_xanthonema           3.37%    failed      0.00%
  29  Leptobrama_muelleri            20.50%    failed      0.06%
  30  Sphyraena_barracuda            2.96%    failed      1.30%
  31  Lepomis_cyanellus              3.48%    passed     83.04%
  32  Micropogonias_undulatus        3.28%    passed      6.54%
  33  Pareques_acuminatus            3.34%    passed     40.00%
  34  Scomber_scombrus               3.18%    failed      2.38%
  35  Pentanemus_quinquarius         3.09%    passed     42.52%
  36  Psettodes_erumei               3.19%    failed      0.00%
  37  Galeoides_decadactylus         3.11%    passed     25.60%
  38  Lates_calcarifer               2.72%    passed      5.26%
  39  Mugil_curema                   3.38%    failed      1.32%
  40  Rheocles_wrightae             51.59%    failed      0.00%
  41  Polydactylus_longipes         95.51%    passed     11.62%
  42  Polydactylus_mullani          95.51%    failed      1.33%
  43  Polydactylus_oligodon         95.53%    failed      0.58%
  44  Filimanus_similis             95.70%    passed      7.32%
WARNING: 5 sequences contain more than 50% gaps/ambiguity
****  TOTAL                         13.04%  26 sequences failed composition chi2 test (p-value<5%; df=3)
Reading alignment file Mitochondrial.phy ... Phylip format detected
Alignment most likely contains DNA/RNA sequences
WARNING: 2 sites contain only gaps or ambiguous characters.
Alignment has 44 sequences with 14572 columns, 8419 distinct patterns
7556 parsimony-informative, 1205 singleton sites, 5811 constant sites
                             Gap/Ambiguity  Composition  p-value
Analyzing sequences: done in 0.000197262 secs using 99.36% CPU
   1  Eleutheronema_rhadinum         2.64%    failed      1.65%
   2  Eleutheronema_tetradactylum    3.02%    passed      6.04%
   3  Leptomelanosoma_indicum        3.18%    failed      1.67%
   4  Polydactylus_multiradiatus     3.21%    failed      0.01%
   5  Polydactylus_nigripinnis       3.23%    failed      0.00%
   6  Polynemus_aquilonaris          3.24%    failed      0.00%
   7  Polynemus_multifilis           3.27%    failed      0.00%
   8  Polynemus_paradiseus           3.27%    failed      0.02%
   9  Polynemus_melanochir           3.27%    passed     16.60%
  10  Polydactylus_approximans       3.18%    passed      5.44%
  11  Polydactylus_octonemus         3.28%    failed      0.67%
  12  Polydactylus_virginicus        3.28%    failed      2.03%
  13  Polydactylus_macrophthalmus    3.35%    failed      0.00%
  14  Polydactylus_macrochir         2.75%    passed     81.41%
  15  Polydactylus_quadrifilis       3.04%    failed      0.00%
  16  Polydactylus_bifurcus          3.06%    passed     66.42%
  17  Polydactylus_plebeius          2.98%    failed      3.81%
  18  Polydactylus_sexfilis          2.90%    failed      1.31%
  19  Parapolynemus_verekeri         2.77%    passed     81.08%
  20  Polydactylus_malagasyensis     3.25%    passed      8.77%
  21  Polydactylus_sextarius         3.25%    passed     11.62%
  22  Polydactylus_microstomus       3.23%    passed     39.47%
  23  Polydactylus_opercularis       3.08%    failed      4.80%
  24  Lyopsetta_exilis               3.21%    passed     37.92%
  25  Scophthalmus_aquosus           2.90%    failed      0.00%
  26  Filimanus_perplexa             3.21%    failed      0.00%
  27  Filimanus_sealei               3.40%    failed      0.01%
  28  Filimanus_xanthonema           3.37%    failed      0.00%
  29  Leptobrama_muelleri            20.50%    failed      0.06%
  30  Sphyraena_barracuda            2.96%    failed      1.30%
  31  Lepomis_cyanellus              3.48%    passed     83.04%
  32  Micropogonias_undulatus        3.28%    passed      6.54%
  33  Pareques_acuminatus            3.34%    passed     40.00%
  34  Scomber_scombrus               3.18%    failed      2.38%
  35  Pentanemus_quinquarius         3.09%    passed     42.52%
  36  Psettodes_erumei               3.19%    failed      0.00%
  37  Galeoides_decadactylus         3.11%    passed     25.60%
  38  Lates_calcarifer               2.72%    passed      5.26%
  39  Mugil_curema                   3.38%    failed      1.32%
  40  Rheocles_wrightae             51.59%    failed      0.00%
  41  Polydactylus_longipes         95.51%    passed     11.62%
  42  Polydactylus_mullani          95.51%    failed      1.33%
  43  Polydactylus_oligodon         95.53%    failed      0.58%
  44  Filimanus_similis             95.70%    passed      7.32%
WARNING: 5 sequences contain more than 50% gaps/ambiguity
****  TOTAL                         13.04%  26 sequences failed composition chi2 test (p-value<5%; df=3)
Reading alignment file Mitochondrial.phy ... Phylip format detected
Alignment most likely contains DNA/RNA sequences
WARNING: 2 sites contain only gaps or ambiguous characters.
Alignment has 44 sequences with 14572 columns, 8419 distinct patterns
7556 parsimony-informative, 1205 singleton sites, 5811 constant sites
                             Gap/Ambiguity  Composition  p-value
Analyzing sequences: done in 0.000212251 secs using 99.41% CPU
   1  Eleutheronema_rhadinum         2.64%    failed      1.65%
   2  Eleutheronema_tetradactylum    3.02%    passed      6.04%
   3  Leptomelanosoma_indicum        3.18%    failed      1.67%
   4  Polydactylus_multiradiatus     3.21%    failed      0.01%
   5  Polydactylus_nigripinnis       3.23%    failed      0.00%
   6  Polynemus_aquilonaris          3.24%    failed      0.00%
   7  Polynemus_multifilis           3.27%    failed      0.00%
   8  Polynemus_paradiseus           3.27%    failed      0.02%
   9  Polynemus_melanochir           3.27%    passed     16.60%
  10  Polydactylus_approximans       3.18%    passed      5.44%
  11  Polydactylus_octonemus         3.28%    failed      0.67%
  12  Polydactylus_virginicus        3.28%    failed      2.03%
  13  Polydactylus_macrophthalmus    3.35%    failed      0.00%
  14  Polydactylus_macrochir         2.75%    passed     81.41%
  15  Polydactylus_quadrifilis       3.04%    failed      0.00%
  16  Polydactylus_bifurcus          3.06%    passed     66.42%
  17  Polydactylus_plebeius          2.98%    failed      3.81%
  18  Polydactylus_sexfilis          2.90%    failed      1.31%
  19  Parapolynemus_verekeri         2.77%    passed     81.08%
  20  Polydactylus_malagasyensis     3.25%    passed      8.77%
  21  Polydactylus_sextarius         3.25%    passed     11.62%
  22  Polydactylus_microstomus       3.23%    passed     39.47%
  23  Polydactylus_opercularis       3.08%    failed      4.80%
  24  Lyopsetta_exilis               3.21%    passed     37.92%
  25  Scophthalmus_aquosus           2.90%    failed      0.00%
  26  Filimanus_perplexa             3.21%    failed      0.00%
  27  Filimanus_sealei               3.40%    failed      0.01%
  28  Filimanus_xanthonema           3.37%    failed      0.00%
  29  Leptobrama_muelleri            20.50%    failed      0.06%
  30  Sphyraena_barracuda            2.96%    failed      1.30%
  31  Lepomis_cyanellus              3.48%    passed     83.04%
  32  Micropogonias_undulatus        3.28%    passed      6.54%
  33  Pareques_acuminatus            3.34%    passed     40.00%
  34  Scomber_scombrus               3.18%    failed      2.38%
  35  Pentanemus_quinquarius         3.09%    passed     42.52%
  36  Psettodes_erumei               3.19%    failed      0.00%
  37  Galeoides_decadactylus         3.11%    passed     25.60%
  38  Lates_calcarifer               2.72%    passed      5.26%
  39  Mugil_curema                   3.38%    failed      1.32%
  40  Rheocles_wrightae             51.59%    failed      0.00%
  41  Polydactylus_longipes         95.51%    passed     11.62%
  42  Polydactylus_mullani          95.51%    failed      1.33%
  43  Polydactylus_oligodon         95.53%    failed      0.58%
  44  Filimanus_similis             95.70%    passed      7.32%
WARNING: 5 sequences contain more than 50% gaps/ambiguity
****  TOTAL                         13.04%  26 sequences failed composition chi2 test (p-value<5%; df=3)
Reading alignment file Mitochondrial.phy ... Phylip format detected
Alignment most likely contains DNA/RNA sequences
WARNING: 2 sites contain only gaps or ambiguous characters.
Alignment has 44 sequences with 14572 columns, 8419 distinct patterns
7556 parsimony-informative, 1205 singleton sites, 5811 constant sites
                             Gap/Ambiguity  Composition  p-value
Analyzing sequences: done in 0.000204402 secs using 99.31% CPU
   1  Eleutheronema_rhadinum         2.64%    failed      1.65%
   2  Eleutheronema_tetradactylum    3.02%    passed      6.04%
   3  Leptomelanosoma_indicum        3.18%    failed      1.67%
   4  Polydactylus_multiradiatus     3.21%    failed      0.01%
   5  Polydactylus_nigripinnis       3.23%    failed      0.00%
   6  Polynemus_aquilonaris          3.24%    failed      0.00%
   7  Polynemus_multifilis           3.27%    failed      0.00%
   8  Polynemus_paradiseus           3.27%    failed      0.02%
   9  Polynemus_melanochir           3.27%    passed     16.60%
  10  Polydactylus_approximans       3.18%    passed      5.44%
  11  Polydactylus_octonemus         3.28%    failed      0.67%
  12  Polydactylus_virginicus        3.28%    failed      2.03%
  13  Polydactylus_macrophthalmus    3.35%    failed      0.00%
  14  Polydactylus_macrochir         2.75%    passed     81.41%
  15  Polydactylus_quadrifilis       3.04%    failed      0.00%
  16  Polydactylus_bifurcus          3.06%    passed     66.42%
  17  Polydactylus_plebeius          2.98%    failed      3.81%
  18  Polydactylus_sexfilis          2.90%    failed      1.31%
  19  Parapolynemus_verekeri         2.77%    passed     81.08%
  20  Polydactylus_malagasyensis     3.25%    passed      8.77%
  21  Polydactylus_sextarius         3.25%    passed     11.62%
  22  Polydactylus_microstomus       3.23%    passed     39.47%
  23  Polydactylus_opercularis       3.08%    failed      4.80%
  24  Lyopsetta_exilis               3.21%    passed     37.92%
  25  Scophthalmus_aquosus           2.90%    failed      0.00%
  26  Filimanus_perplexa             3.21%    failed      0.00%
  27  Filimanus_sealei               3.40%    failed      0.01%
  28  Filimanus_xanthonema           3.37%    failed      0.00%
  29  Leptobrama_muelleri            20.50%    failed      0.06%
  30  Sphyraena_barracuda            2.96%    failed      1.30%
  31  Lepomis_cyanellus              3.48%    passed     83.04%
  32  Micropogonias_undulatus        3.28%    passed      6.54%
  33  Pareques_acuminatus            3.34%    passed     40.00%
  34  Scomber_scombrus               3.18%    failed      2.38%
  35  Pentanemus_quinquarius         3.09%    passed     42.52%
  36  Psettodes_erumei               3.19%    failed      0.00%
  37  Galeoides_decadactylus         3.11%    passed     25.60%
  38  Lates_calcarifer               2.72%    passed      5.26%
  39  Mugil_curema                   3.38%    failed      1.32%
  40  Rheocles_wrightae             51.59%    failed      0.00%
  41  Polydactylus_longipes         95.51%    passed     11.62%
  42  Polydactylus_mullani          95.51%    failed      1.33%
  43  Polydactylus_oligodon         95.53%    failed      0.58%
  44  Filimanus_similis             95.70%    passed      7.32%
WARNING: 5 sequences contain more than 50% gaps/ambiguity
****  TOTAL                         13.04%  26 sequences failed composition chi2 test (p-value<5%; df=3)
Subset	Type	Seqs	Sites	Infor	Invar	Model	Name
1	DNA	30	519	96	271	GTR+G	Subset1
2	DNA	32	1371	17	1313	GTR+G	Subset2
3	DNA	32	1542	393	730	GTR+G	Subset3
4	DNA	32	854	262	351	GTR+G	Subset4
5	DNA	32	2377	169	1980	GTR+I+G	Subset5
6	DNA	28	361	77	195	GTR+G	Subset6
7	DNA	32	2689	150	2230	GTR+I+G	Subset7
8	DNA	31	1397	462	439	GTR+G	Subset8
9	DNA	31	2507	221	1909	GTR+I+G	Subset9
10	DNA	30	204	51	110	GTR+G	Subset10
11	DNA	32	1916	156	1572	GTR+I+G	Subset11
12	DNA	32	229	59	113	GTR+I+G	Subset12
13	DNA	31	662	177	285	GTR+G	Subset13
14	DNA	32	466	88	262	GTR+G	Subset14
15	DNA	31	654	58	501	GTR+I+G	Subset15
16	DNA	31	492	170	188	GTR+G	Subset16
17	DNA	32	3030	274	2346	GTR+I+G	Subset17
18	DNA	32	1122	342	471	GTR+G	Subset18
19	DNA	32	933	56	805	GTR+I+G	Subset19
20	DNA	31	841	381	221	GTR+G	Subset20
21	DNA	26	191	44	92	GTR+G	Subset21
22	DNA	31	1922	463	942	GTR+G	Subset22
23	DNA	31	1843	87	1628	GTR+I+G	Subset23
24	DNA	30	501	133	273	GTR+G	Subset24
25	DNA	31	998	106	822	GTR+I+G	Subset25
26	DNA	29	165	100	31	GTR+I+G	Subset26
27	DNA	31	1181	193	727	GTR+G	Subset27
28	DNA	31	643	18	594	GTR+I+G	Subset28
29	DNA	29	217	92	47	GTR+G	Subset29
30	DNA	31	160	42	62	GTR	Subset30
31	DNA	32	1973	70	1746	GTR+G	Subset31
32	DNA	32	241	67	106	GTR+G	Subset32
33	DNA	31	2994	942	1201	GTR+G	Subset33
34	DNA	32	2603	73	2369	GTR+I+G	Subset34
35	DNA	32	3578	535	2314	GTR+I+G	Subset35
36	DNA	31	2163	739	811	GTR+G	Subset36
37	DNA	31	617	79	487	GTR+I+G	Subset37
38	DNA	31	405	151	163	GTR+G	Subset38
39	DNA	31	2430	715	1002	GTR+G	Subset39
40	DNA	31	133	71	28	GTR+G	Subset40
41	DNA	31	2669	400	1756	GTR+I+G	Subset41
42	DNA	31	1097	121	823	GTR+I+G	Subset42
43	DNA	24	544	151	188	GTR+G	Subset43
44	DNA	31	1698	758	376	GTR+G	Subset44
45	DNA	32	3668	226	3010	GTR+I+G	Subset45
46	DNA	31	1577	447	730	GTR+G	Subset46
47	DNA	32	1757	186	1390	GTR+I+G	Subset47
48	DNA	29	89	20	24	GTR	Subset48
49	DNA	32	2228	464	1126	GTR+G	Subset49
50	DNA	26	675	121	450	GTR+I+G	Subset50
51	DNA	22	54	35	9	GTR+G	Subset51
52	DNA	30	1023	168	613	GTR+I+G	Subset52
53	DNA	32	2148	514	973	GTR+G	Subset53
54	DNA	32	1489	29	1397	GTR+I+G	Subset54
55	DNA	28	579	139	265	GTR+G	Subset55
56	DNA	31	1250	346	533	GTR+G	Subset56
57	DNA	32	2123	79	1880	GTR+I+G	Subset57
58	DNA	30	190	42	82	GTR+G	Subset58
59	DNA	31	915	141	551	GTR+G	Subset59
60	DNA	31	1848	207	1292	GTR+I+G	Subset60
61	DNA	31	58	32	12	GTR+G	Subset61
62	DNA	31	2308	198	1852	GTR+I+G	Subset62
63	DNA	31	946	343	288	GTR+G	Subset63
64	DNA	31	2683	161	2209	GTR+I+G	Subset64
65	DNA	31	502	121	278	GTR+I+G	Subset65
66	DNA	31	913	15	858	GTR+I+G	Subset66
67	DNA	31	170	53	68	GTR+G	Subset67
68	DNA	29	582	45	388	GTR+G	Subset68
69	DNA	31	1431	314	712	GTR+G	Subset69
70	DNA	31	1344	45	1221	GTR+I+G	Subset70
71	DNA	31	1923	596	724	GTR+G	Subset71
72	DNA	32	1097	356	417	GTR+G	Subset72
73	DNA	32	108	54	32	GTR+G	Subset73
74	DNA	32	2209	139	1893	GTR+I+G	Subset74
75	DNA	32	3228	367	2217	GTR+G	Subset75
76	DNA	32	1994	68	1750	GTR+G	Subset76
77	DNA	30	319	40	215	GTR+G	Subset77
78	DNA	31	661	143	303	GTR+G	Subset78
79	DNA	32	1528	30	1408	GTR+I+G	Subset79
80	DNA	27	223	70	91	GTR+I+G	Subset80
81	DNA	32	1659	94	1344	GTR+I+G	Subset81
82	DNA	31	883	345	270	GTR+G	Subset82
83	DNA	31	1048	423	349	GTR+G	Subset83
84	DNA	31	369	136	144	GTR+G	Subset84
85	DNA	31	2289	125	1995	GTR+I+G	Subset85
86	DNA	31	482	136	217	GTR+G	Subset86
87	DNA	24	268	78	109	GTR+G	Subset87
88	DNA	31	852	134	520	GTR+G	Subset88
89	DNA	32	866	305	299	GTR+G	Subset89
90	DNA	31	1176	456	285	GTR+G	Subset90
91	DNA	27	797	179	430	GTR+I+G	Subset91
92	DNA	30	332	189	46	GTR+G	Subset92
93	DNA	32	1889	369	1051	GTR+G	Subset93
94	DNA	31	514	180	193	GTR+G	Subset94
95	DNA	32	1743	99	1452	GTR+I+G	Subset95
96	DNA	31	1026	377	313	GTR+G	Subset96
97	DNA	31	548	134	265	GTR+G	Subset97
98	DNA	32	50	29	6	GTR	Subset98
99	DNA	32	600	77	417	GTR+G	Subset99
100	DNA	32	1933	48	1817	GTR+I+G	Subset100
101	DNA	26	666	67	506	GTR+G	Subset101
102	DNA	31	934	165	559	GTR+G	Subset102
103	DNA	31	744	212	294	GTR+G	Subset103
104	DNA	32	1033	255	526	GTR+G	Subset104
105	DNA	32	1628	99	1383	GTR+I+G	Subset105
106	DNA	26	418	119	174	GTR+G	Subset106
107	DNA	29	148	30	78	GTR+G	Subset107
108	DNA	32	1621	364	837	GTR+G	Subset108
109	DNA	31	1391	572	388	GTR+G	Subset109
110	DNA	32	2945	230	2347	GTR+I+G	Subset110
111	DNA	31	1901	506	790	GTR+G	Subset111
112	DNA	31	763	123	559	GTR+I+G	Subset112
113	DNA	32	493	123	306	GTR+I+G	Subset113
114	DNA	32	1853	280	1144	GTR+G	Subset114
115	DNA	31	239	101	58	GTR+G	Subset115
116	DNA	32	1968	160	1509	GTR+G	Subset116
117	DNA	25	249	102	83	GTR+G	Subset117
118	DNA	32	1597	81	1270	GTR+G	Subset118
119	DNA	32	2516	996	741	GTR+G	Subset119
120	DNA	31	1201	128	860	GTR+G	Subset120
121	DNA	31	368	174	103	GTR+G	Subset121
122	DNA	32	660	101	456	GTR+G	Subset122
123	DNA	32	1605	426	589	GTR+G	Subset123
124	DNA	31	1547	78	1183	GTR+G	Subset124
125	DNA	32	638	123	404	GTR+G	Subset125
126	DNA	32	373	163	94	GTR+G	Subset126
127	DNA	32	1819	566	653	GTR+G	Subset127
128	DNA	32	839	109	620	GTR+I+G	Subset128
129	DNA	31	709	157	432	GTR+I+G	Subset129
130	DNA	32	2790	61	2598	GTR+I+G	Subset130
131	DNA	31	755	174	369	GTR+G	Subset131
132	DNA	32	1693	30	1585	GTR+G	Subset132
133	DNA	32	2528	710	974	GTR+G	Subset133
134	DNA	32	2089	783	591	GTR+G	Subset134
135	DNA	31	883	221	410	GTR+G	Subset135
136	DNA	31	2082	343	1256	GTR+I+G	Subset136
137	DNA	31	294	68	132	GTR+G	Subset137
138	DNA	31	1423	353	605	GTR+G	Subset138
139	DNA	31	1370	67	1205	GTR+I+G	Subset139
140	DNA	31	839	238	385	GTR+G	Subset140
141	DNA	32	2880	177	2393	GTR+I+G	Subset141
142	DNA	30	232	66	95	GTR+G	Subset142
143	DNA	31	841	119	534	GTR+G	Subset143
144	DNA	31	570	84	287	GTR+G	Subset144
145	DNA	32	1894	68	1676	GTR+I+G	Subset145
146	DNA	32	5271	752	3487	GTR+G	Subset146
147	DNA	30	405	87	191	GTR+G	Subset147
148	DNA	31	108	35	40	GTR+G	Subset148
149	DNA	32	2932	241	2170	GTR+I+G	Subset149
150	DNA	31	1385	492	476	GTR+G	Subset150
151	DNA	32	2905	110	2543	GTR+I+G	Subset151
152	DNA	31	1344	345	631	GTR+G	Subset152
153	DNA	32	1641	88	1434	GTR+I+G	Subset153
154	DNA	32	1717	296	1104	GTR+I+G	Subset154
155	DNA	31	1607	415	837	GTR+I+G	Subset155
156	DNA	29	958	55	779	GTR+I+G	Subset156
157	DNA	32	1064	388	330	GTR+G	Subset157
158	DNA	29	579	116	307	GTR+G	Subset158
159	DNA	31	2275	51	2064	GTR+I+G	Subset159
160	DNA	31	235	147	40	GTR+G	Subset160
161	DNA	30	293	92	136	GTR+G	Subset161
162	DNA	29	378	116	150	GTR+G	Subset162
163	DNA	20	378	58	219	GTR+G	Subset163
164	DNA	31	824	158	476	GTR+G	Subset164
165	DNA	31	589	221	176	GTR+G	Subset165
166	DNA	30	217	55	122	GTR+G	Subset166
167	DNA	30	100	45	25	GTR+G	Subset167
168	DNA	31	2080	111	1786	GTR+I+G	Subset168
169	DNA	31	977	289	448	GTR+G	Subset169
170	DNA	32	787	205	386	GTR+G	Subset170
171	DNA	30	186	73	47	GTR+G	Subset171
172	DNA	32	1395	66	1206	GTR+I+G	Subset172
173	DNA	32	749	124	463	GTR+G	Subset173
174	DNA	32	1431	41	1312	GTR+G	Subset174
175	DNA	32	471	209	123	GTR+G	Subset175
176	DNA	32	1119	407	406	GTR+G	Subset176
177	DNA	31	4788	419	3762	GTR+I+G	Subset177
178	DNA	30	293	83	108	GTR+G	Subset178
179	DNA	29	909	73	722	GTR+I+G	Subset179
180	DNA	31	849	191	423	GTR+G	Subset180
181	DNA	28	814	13	773	GTR+I+G	Subset181
182	DNA	30	1276	207	835	GTR+I+G	Subset182
183	DNA	29	140	45	58	GTR+G	Subset183
184	DNA	32	1641	46	1496	GTR+I+G	Subset184
185	DNA	30	51	13	30	GTR+G	Subset185
186	DNA	32	2176	197	1703	GTR+I+G	Subset186
187	DNA	32	2893	681	1320	GTR+G	Subset187
188	DNA	32	2071	253	1541	GTR+I+G	Subset188
189	DNA	31	3409	1477	859	GTR+G	Subset189
190	DNA	32	3354	385	2457	GTR+I+G	Subset190
191	DNA	31	1224	100	953	GTR+I+G	Subset191
192	DNA	32	1435	560	400	GTR+G	Subset192
193	DNA	32	587	150	269	GTR+G	Subset193
194	DNA	32	2291	217	1780	GTR+I+G	Subset194
195	DNA	27	111	25	63	GTR+G	Subset195
196	DNA	32	1515	411	715	GTR+G	Subset196
197	DNA	31	1902	274	1068	GTR+G	Subset197
198	DNA	32	6203	596	4670	GTR+I+G	Subset198
199	DNA	31	73	40	15	GTR+G	Subset199
200	DNA	32	2430	313	1617	GTR+G	Subset200
201	DNA	27	920	40	799	GTR+I+G	Subset201
202	DNA	32	959	460	213	GTR+G	Subset202
203	DNA	32	1713	220	1152	GTR+G	Subset203
204	DNA	31	360	201	64	GTR	Subset204
205	DNA	31	353	89	181	GTR+G	Subset205
206	DNA	31	1725	47	1594	GTR+I+G	Subset206
207	DNA	32	1160	161	737	GTR+G	Subset207
208	DNA	32	1231	92	1020	GTR+I+G	Subset208
209	DNA	29	243	63	121	GTR+G	Subset209
210	DNA	31	428	170	129	GTR+G	Subset210
211	DNA	31	1712	677	442	GTR+G	Subset211
212	DNA	25	224	36	131	GTR+G	Subset212
213	DNA	31	2026	318	1352	GTR+I+G	Subset213
214	DNA	31	526	42	337	GTR+G	Subset214
215	DNA	32	354	138	107	GTR+G	Subset215
216	DNA	32	2534	169	2030	GTR+I+G	Subset216
217	DNA	31	1223	305	610	GTR+G	Subset217
218	DNA	32	2407	99	2083	GTR+I+G	Subset218
219	DNA	27	347	27	228	GTR+G	Subset219
220	DNA	30	1135	79	910	GTR+I+G	Subset220
221	DNA	28	50	28	7	GTR+G	Subset221
222	DNA	32	2369	339	1390	GTR+G	Subset222
223	DNA	31	991	53	806	GTR+G	Subset223
224	DNA	26	50	7	26	GTR	Subset224
225	DNA	32	1016	35	922	GTR+I+G	Subset225
226	DNA	31	1243	205	799	GTR+G	Subset226
227	DNA	30	1002	348	372	GTR+G	Subset227
228	DNA	32	1561	206	1138	GTR+G	Subset228
229	DNA	31	145	82	23	GTR+G	Subset229
230	DNA	32	1676	341	970	GTR+I+G	Subset230
231	DNA	30	883	88	668	GTR+G	Subset231
232	DNA	26	50	25	8	GTR	Subset232
233	DNA	32	1929	225	1405	GTR+I+G	Subset233
234	DNA	31	267	59	135	GTR+G	Subset234
235	DNA	31	920	81	687	GTR+G	Subset235
236	DNA	31	2124	498	1070	GTR+G	Subset236
237	DNA	32	1950	187	1387	GTR+G	Subset237
238	DNA	27	50	12	13	GTR	Subset238
239	DNA	32	2462	713	1044	GTR+G	Subset239
240	DNA	32	763	89	589	GTR+I+G	Subset240
241	DNA	28	511	124	247	GTR+G	Subset241
242	DNA	31	3374	334	2543	GTR+I+G	Subset242
243	DNA	30	246	81	95	GTR+G	Subset243
244	DNA	32	2319	120	2010	GTR+I+G	Subset244
245	DNA	30	396	142	155	GTR+I+G	Subset245
246	DNA	31	960	132	572	GTR+G	Subset246
247	DNA	31	1228	243	673	GTR+G	Subset247
248	DNA	31	847	156	500	GTR+G	Subset248
249	DNA	29	260	74	130	GTR+G	Subset249
250	DNA	29	68	23	20	GTR+G	Subset250
251	DNA	32	2474	127	2115	GTR+I+G	Subset251
252	DNA	31	649	142	330	GTR+G	Subset252
253	DNA	32	1514	338	818	GTR+I+G	Subset253
254	DNA	31	1194	518	336	GTR+I+G	Subset254
255	DNA	31	551	149	225	GTR+G	Subset255
256	DNA	31	920	80	641	GTR+G	Subset256
257	DNA	30	1775	288	1170	GTR+G	Subset257
258	DNA	31	1030	479	283	GTR+G	Subset258
259	DNA	31	1219	416	458	GTR+G	Subset259
260	DNA	31	2334	135	1958	GTR+I+G	Subset260
261	DNA	31	208	39	115	GTR+G	Subset261
262	DNA	30	650	270	180	GTR+G	Subset262
263	DNA	32	716	245	278	GTR+G	Subset263
264	DNA	31	888	337	256	GTR+G	Subset264
265	DNA	31	104	52	24	GTR	Subset265
266	DNA	32	1458	35	1300	GTR+G	Subset266
267	DNA	32	2766	244	1943	GTR+G	Subset267
268	DNA	28	56	9	43	GTR+I+G	Subset268
269	DNA	30	333	71	172	GTR+G	Subset269
270	DNA	32	1077	121	805	GTR+I+G	Subset270
271	DNA	28	146	41	71	GTR+G	Subset271
272	DNA	32	1187	23	1074	GTR+G	Subset272
273	DNA	32	1854	117	1489	GTR+G	Subset273
274	DNA	28	201	92	51	GTR+G	Subset274
275	DNA	32	1546	516	546	GTR+G	Subset275
276	DNA	18	170	31	104	GTR+G	Subset276
277	DNA	31	1074	381	348	GTR+G	Subset277
278	DNA	32	2372	180	1897	GTR+I+G	Subset278
279	DNA	31	882	179	512	GTR+G	Subset279
280	DNA	30	58	23	12	GTR+G	Subset280
281	DNA	30	1395	140	1089	GTR+I+G	Subset281
282	DNA	31	2209	333	1495	GTR+I+G	Subset282
283	DNA	31	372	190	66	GTR+G	Subset283
284	DNA	31	870	255	406	GTR+G	Subset284
285	DNA	28	618	52	499	GTR+I+G	Subset285
286	DNA	31	1807	673	653	GTR+G	Subset286
287	DNA	31	1474	283	826	GTR+G	Subset287
288	DNA	29	119	20	87	GTR	Subset288
289	DNA	29	54	37	3	GTR	Subset289
290	DNA	31	1896	406	1073	GTR+G	Subset290
291	DNA	31	955	198	461	GTR+G	Subset291
292	DNA	31	671	234	251	GTR+G	Subset292
293	DNA	29	347	70	200	GTR+G	Subset293
294	DNA	29	428	19	393	GTR+I+G	Subset294
295	DNA	28	206	88	65	GTR+I+G	Subset295
296	DNA	29	470	54	316	GTR+G	Subset296
297	DNA	31	266	40	189	GTR+G	Subset297
298	DNA	31	373	114	166	GTR+G	Subset298
299	DNA	31	1690	163	1236	GTR+G	Subset299
300	DNA	26	167	91	29	GTR+G	Subset300
301	DNA	30	1337	342	664	GTR+I+G	Subset301
302	DNA	32	68	37	11	GTR+G	Subset302
303	DNA	32	1005	277	483	GTR+G	Subset303
304	DNA	29	493	108	298	GTR+G	Subset304
305	DNA	32	3331	1150	1255	GTR+I+G	Subset305
306	DNA	32	2700	115	2364	GTR+I+G	Subset306
307	DNA	22	87	32	30	GTR+G	Subset307
308	DNA	31	1243	214	789	GTR+I+G	Subset308
309	DNA	31	605	36	481	GTR+G	Subset309
310	DNA	31	292	72	132	GTR+G	Subset310
311	DNA	32	1593	90	1321	GTR+I+G	Subset311
312	DNA	28	118	60	29	GTR+G	Subset312
313	DNA	31	867	331	271	GTR+G	Subset313
314	DNA	31	2154	456	1183	GTR+G	Subset314
315	DNA	32	1069	185	630	GTR+G	Subset315
316	DNA	31	2120	325	1371	GTR+I+G	Subset316
317	DNA	32	1698	38	1590	GTR+I+G	Subset317
318	DNA	32	1165	291	511	GTR+G	Subset318
319	DNA	31	650	176	250	GTR+G	Subset319
320	DNA	32	381	196	71	GTR+G	Subset320
321	DNA	31	338	80	127	GTR+G	Subset321
322	DNA	30	566	32	479	GTR+I+G	Subset322
323	DNA	30	1162	532	271	GTR+G	Subset323
324	DNA	31	607	104	338	GTR+G	Subset324
325	DNA	31	634	107	351	GTR+G	Subset325
326	DNA	31	905	296	277	GTR+G	Subset326
327	DNA	32	615	207	209	GTR+G	Subset327
328	DNA	29	519	88	287	GTR+G	Subset328
329	DNA	28	1308	138	1028	GTR+I+G	Subset329
330	DNA	31	847	200	510	GTR+I+G	Subset330
331	DNA	32	2207	142	1847	GTR+I+G	Subset331
332	DNA	32	1947	160	1526	GTR+I+G	Subset332
333	DNA	31	441	199	91	GTR+G	Subset333
334	DNA	29	592	180	227	GTR+G	Subset334
335	DNA	29	542	120	236	GTR+G	Subset335
336	DNA	31	172	77	45	GTR+G	Subset336
337	DNA	31	1434	150	1126	GTR+I+G	Subset337
338	DNA	31	408	117	202	GTR+G	Subset338
339	DNA	31	265	25	206	GTR+I+G	Subset339
340	DNA	31	795	97	518	GTR+G	Subset340
341	DNA	31	57	23	17	GTR+I+G	Subset341
342	DNA	31	1517	213	1073	GTR+I+G	Subset342
343	DNA	26	165	73	48	GTR+I+G	Subset343
344	DNA	32	721	37	630	GTR+I+G	Subset344
345	DNA	32	748	278	249	GTR+G	Subset345
346	DNA	30	405	121	170	GTR+G	Subset346
347	DNA	31	349	115	142	GTR+G	Subset347
348	DNA	31	260	64	134	GTR+G	Subset348
349	DNA	30	362	112	196	GTR+I+G	Subset349
350	DNA	24	278	172	39	GTR+G	Subset350
351	DNA	26	1405	411	606	GTR+G	Subset351
352	DNA	31	1061	261	516	GTR+G	Subset352
353	DNA	29	672	75	493	GTR+I+G	Subset353
354	DNA	30	50	25	15	GTR	Subset354
355	DNA	30	1556	227	1107	GTR+I+G	Subset355
356	DNA	31	848	303	301	GTR+G	Subset356
357	DNA	26	126	38	45	GTR+G	Subset357
358	DNA	25	1005	150	675	GTR+I+G	Subset358
359	DNA	30	1239	176	756	GTR+G	Subset359
360	DNA	31	1356	92	1097	GTR+I+G	Subset360
361	DNA	31	920	95	682	GTR+I+G	Subset361
362	DNA	31	637	40	536	GTR+I+G	Subset362
363	DNA	31	720	330	169	GTR+G	Subset363
364	DNA	31	1182	297	568	GTR+G	Subset364
365	DNA	29	295	85	122	GTR+G	Subset365
366	DNA	27	143	93	15	GTR+G	Subset366
367	DNA	32	3185	357	2269	GTR+I+G	Subset367
368	DNA	30	881	61	708	GTR+I+G	Subset368
369	DNA	32	1339	59	1157	GTR+I+G	Subset369
370	DNA	28	305	117	103	GTR+G	Subset370
371	DNA	31	973	107	714	GTR+I+G	Subset371
372	DNA	31	2453	390	1534	GTR+G	Subset372
373	DNA	20	238	87	80	GTR+G	Subset373
374	DNA	28	140	63	42	GTR+G	Subset374
375	DNA	30	133	42	49	GTR+G	Subset375
376	DNA	32	1817	382	1014	GTR+I+G	Subset376
377	DNA	31	1762	166	1357	GTR+I+G	Subset377
378	DNA	31	1897	380	1041	GTR+G	Subset378
379	DNA	28	865	148	583	GTR+I+G	Subset379
380	DNA	25	1017	129	655	GTR+G	Subset380
381	DNA	32	1813	57	1567	GTR+I+G	Subset381
382	DNA	23	817	146	550	GTR+I+G	Subset382
383	DNA	19	170	80	31	GTR+G	Subset383
384	DNA	31	120	37	49	GTR+G	Subset384
385	DNA	22	50	11	27	GTR+G	Subset385
386	DNA	32	1084	15	1034	GTR+I+G	Subset386
387	DNA	31	547	92	326	GTR+G	Subset387
388	DNA	24	386	78	241	GTR+G	Subset388
389	DNA	30	878	299	274	GTR+G	Subset389
390	DNA	32	702	196	338	GTR+G	Subset390
391	DNA	30	555	198	224	GTR+G	Subset391
392	DNA	27	60	21	16	GTR+G	Subset392
393	DNA	24	435	27	254	GTR	Subset393
394	DNA	32	906	74	750	GTR+I+G	Subset394
395	DNA	23	93	28	33	GTR+G	Subset395
396	DNA	30	549	118	352	GTR+I+G	Subset396
397	DNA	23	81	6	66	GTR+G	Subset397
398	DNA	31	603	4	586	GTR+G	Subset398
399	DNA	27	740	149	395	GTR+G	Subset399
400	DNA	30	59	19	22	GTR+G	Subset400
401	DNA	29	696	161	331	GTR+G	Subset401
402	DNA	30	463	142	157	GTR+G	Subset402
403	DNA	31	91	28	46	GTR+G	Subset403
404	DNA	31	821	364	213	GTR+G	Subset404
405	DNA	29	371	94	192	GTR+I+G	Subset405
406	DNA	31	470	13	418	GTR+I+G	Subset406
407	DNA	31	376	101	142	GTR+G	Subset407
408	DNA	25	541	141	284	GTR+G	Subset408
409	DNA	29	298	47	181	GTR+G	Subset409
410	DNA	20	279	111	78	GTR+G	Subset410
411	DNA	20	327	30	252	GTR+G	Subset411
412	DNA	31	495	127	242	GTR+G	Subset412
413	DNA	31	714	60	538	GTR+G	Subset413
414	DNA	32	1351	35	1215	GTR+G	Subset414
415	DNA	28	297	135	88	GTR+G	Subset415
416	DNA	20	316	64	195	GTR+G	Subset416
417	DNA	30	580	132	292	GTR+G	Subset417
418	DNA	31	112	41	38	GTR+G	Subset418
419	DNA	32	1975	213	1490	GTR+I+G	Subset419
420	DNA	29	114	48	36	GTR+G	Subset420
421	DNA	30	145	44	74	GTR+G	Subset421
422	DNA	31	194	53	75	GTR+G	Subset422
423	DNA	28	72	30	23	GTR+G	Subset423
424	DNA	24	52	22	15	GTR	Subset424
425	DNA	31	1575	48	1459	GTR+I+G	Subset425
426	DNA	32	677	64	504	GTR+I+G	Subset426
427	DNA	32	288	127	93	GTR+I+G	Subset427
428	DNA	28	55	52	0	GTR+G	Subset428
429	DNA	27	355	64	200	GTR+G	Subset429
430	DNA	31	1090	45	959	GTR+I+G	Subset430
431	DNA	32	1156	512	299	GTR+I+G	Subset431
432	DNA	31	665	48	531	GTR+I+G	Subset432
433	DNA	29	197	52	100	GTR+G	Subset433
434	DNA	31	51	9	29	GTR+G	Subset434
435	DNA	29	923	237	489	GTR+G	Subset435
436	DNA	30	231	74	124	GTR+I+G	Subset436
437	DNA	26	145	59	48	GTR+G	Subset437
438	DNA	26	170	48	80	GTR+G	Subset438
439	DNA	29	245	72	110	GTR+G	Subset439
440	DNA	30	337	172	53	GTR	Subset440
441	DNA	29	172	21	126	GTR+G	Subset441
442	DNA	32	899	180	509	GTR+G	Subset442
443	DNA	30	648	182	275	GTR+G	Subset443
444	DNA	32	107	32	51	GTR	Subset444
445	DNA	30	50	15	23	GTR+G	Subset445
446	DNA	26	283	61	171	GTR+I+G	Subset446
447	DNA	29	420	180	147	GTR+G	Subset447
448	DNA	29	162	73	58	GTR+G	Subset448
449	DNA	28	476	80	320	GTR+G	Subset449
450	DNA	25	335	60	186	GTR+G	Subset450
451	DNA	29	553	61	439	GTR+I+G	Subset451
452	DNA	29	113	52	35	GTR+G	Subset452
453	DNA	24	468	94	250	GTR+G	Subset453
454	DNA	24	426	116	196	GTR+G	Subset454
455	DNA	31	342	156	126	GTR+I+G	Subset455
456	DNA	31	335	181	88	GTR+I+G	Subset456
457	DNA	26	153	42	70	GTR+I+G	Subset457
458	DNA	24	311	158	90	GTR+I+G	Subset458
459	DNA	30	218	105	67	GTR+G	Subset459
460	DNA	30	574	201	178	GTR+G	Subset460
461	DNA	31	2396	170	1976	GTR+I+G	Subset461
462	DNA	28	307	124	107	GTR+G	Subset462
463	DNA	29	671	192	303	GTR+G	Subset463
464	DNA	31	644	211	263	GTR+I+G	Subset464
465	DNA	31	647	124	323	GTR+G	Subset465
466	DNA	31	656	183	264	GTR+G	Subset466
467	DNA	31	379	180	106	GTR+I+G	Subset467
468	DNA	29	50	17	25	GTR+G	Subset468
469	DNA	26	913	92	710	GTR+I+G	Subset469
470	DNA	23	50	29	8	GTR+G	Subset470
471	DNA	30	537	71	345	GTR+G	Subset471
472	DNA	30	1040	34	900	GTR+I+G	Subset472
473	DNA	32	955	264	394	GTR+G	Subset473
474	DNA	27	107	47	33	GTR+G	Subset474
475	DNA	27	103	45	29	GTR+G	Subset475
476	DNA	31	1159	42	941	GTR+G	Subset476
477	DNA	29	81	43	15	GTR+G	Subset477
478	DNA	32	1791	45	1659	GTR+I+G	Subset478
479	DNA	30	258	69	126	GTR+G	Subset479
480	DNA	32	1409	50	1239	GTR+I+G	Subset480
481	DNA	30	328	56	244	GTR+I+G	Subset481
482	DNA	31	192	110	25	GTR	Subset482
483	DNA	32	1053	294	528	GTR+I+G	Subset483
484	DNA	30	152	52	56	GTR+G	Subset484
485	DNA	32	1326	216	898	GTR+I+G	Subset485
486	DNA	31	987	212	505	GTR+G	Subset486
487	DNA	28	208	60	96	GTR+G	Subset487
488	DNA	30	687	64	517	GTR+G	Subset488
489	DNA	24	129	42	52	GTR+G	Subset489
490	DNA	31	715	23	642	GTR+I+G	Subset490
491	DNA	30	845	205	414	GTR+I+G	Subset491
492	DNA	20	142	28	85	GTR+I+G	Subset492
493	DNA	20	94	17	31	GTR+G	Subset493
494	DNA	32	969	15	889	GTR+G	Subset494
495	DNA	29	115	48	25	GTR+G	Subset495
496	DNA	32	1247	158	863	GTR+I+G	Subset496
497	DNA	30	442	99	226	GTR+G	Subset497
498	DNA	31	457	156	181	GTR+G	Subset498
499	DNA	22	193	61	73	GTR+G	Subset499
500	DNA	30	451	174	156	GTR+G	Subset500
501	DNA	23	318	108	107	GTR+G	Subset501
502	DNA	24	765	76	565	GTR+I+G	Subset502
503	DNA	23	52	31	11	GTR+G	Subset503
504	DNA	31	669	59	556	GTR+I+G	Subset504
505	DNA	22	134	14	94	GTR+G	Subset505
506	DNA	20	293	48	171	GTR+G	Subset506
507	DNA	30	228	142	24	GTR	Subset507
508	DNA	29	1078	62	862	GTR+I+G	Subset508
509	DNA	30	804	75	634	GTR+I+G	Subset509
510	DNA	29	806	105	549	GTR+I+G	Subset510
511	DNA	29	258	56	148	GTR+G	Subset511
512	DNA	30	1028	11	978	GTR+I+G	Subset512
513	DNA	29	316	9	283	GTR+G	Subset513
514	DNA	29	98	26	41	GTR+I+G	Subset514
515	DNA	28	90	15	52	GTR	Subset515
516	DNA	27	79	27	23	GTR+G	Subset516
517	DNA	29	442	115	218	GTR+G	Subset517
518	DNA	29	745	174	388	GTR+G	Subset518
519	DNA	31	1994	194	1545	GTR+I+G	Subset519
520	DNA	19	434	116	209	GTR+G	Subset520
521	DNA	31	108	44	32	GTR+G	Subset521
522	DNA	29	275	58	143	GTR+G	Subset522
523	DNA	25	697	146	238	GTR+G	Subset523
524	DNA	29	139	51	52	GTR+G	Subset524
525	DNA	21	124	59	32	GTR+G	Subset525
526	DNA	28	620	166	324	GTR+I+G	Subset526
527	DNA	31	550	208	183	GTR+I+G	Subset527
528	DNA	29	388	144	143	GTR+I+G	Subset528
529	DNA	31	481	136	267	GTR+G	Subset529
530	DNA	31	114	17	72	GTR+I+G	Subset530
531	DNA	31	322	19	264	GTR+G	Subset531
532	DNA	31	69	37	14	GTR+I+G	Subset532
533	DNA	31	185	1	180	GTR	Subset533
534	DNA	25	61	30	12	GTR	Subset534
535	DNA	29	262	117	76	GTR+G	Subset535
536	DNA	23	181	88	34	GTR+G	Subset536
537	DNA	28	217	82	90	GTR+G	Subset537
538	DNA	26	272	114	97	GTR+I+G	Subset538
539	DNA	25	944	49	725	GTR+G	Subset539
540	DNA	25	628	227	238	GTR+G	Subset540
541	DNA	30	693	129	313	GTR+G	Subset541
542	DNA	29	79	35	23	GTR	Subset542
543	DNA	30	293	106	102	GTR+G	Subset543
544	DNA	27	683	79	503	GTR+I+G	Subset544
545	DNA	20	222	95	69	GTR+G	Subset545
546	DNA	30	596	123	382	GTR+I+G	Subset546
547	DNA	24	166	53	69	GTR+G	Subset547
548	DNA	27	257	46	150	GTR+G	Subset548
549	DNA	30	123	44	37	GTR+G	Subset549
550	DNA	28	52	26	12	GTR+G	Subset550
551	DNA	30	381	153	125	GTR+G	Subset551
552	DNA	30	413	145	157	GTR+G	Subset552
553	DNA	31	545	79	304	GTR+G	Subset553
554	DNA	31	335	92	132	GTR+G	Subset554
555	DNA	27	359	147	129	GTR+I+G	Subset555
556	DNA	40	2950	1189	1426	TIM2+F+I+G4	12S_16S
557	DNA	40	1288	722	433	TVM+F+I+G4	ATPase6_part1_ATPase8_part1_ND2_part2_ND5_part1
558	DNA	40	2086	514	1333	TVM+F+I+G4	ATPase6_part2_COIII_part2_CytB_part2_ND3_part2_ND4_part2_ND5_part2
559	DNA	44	1411	1351	29	TIM3+F+I+G4	ATPase6_part3_ATPase8_part3_COI_part3_COII_part3_COIII_part3_ND4L_part3
560	DNA	40	430	223	159	TIM3+F+G4	ATPase8_part2_ND2_part3
561	DNA	44	848	253	523	GTR+F+I+G4	COI_part1_ND1_part1
562	DNA	44	1179	124	956	GTR+F+I+G4	COI_part2_COII_part2_ND1_part2_ND4L_part2
563	DNA	40	1561	663	734	TVM+F+I+G4	COII_part1_COIII_part1_CytB_part1_ND3_part1_ND4_part1_ND4L_part1
564	DNA	40	1915	1864	21	TIM+F+I+G4	CytB_part3_ND1_part3_ND3_part3_ND4_part3_ND5_part3
565	DNA	40	368	315	39	TPM3u+F+I+G4	ND2_part1
566		38	357	179	142	K3Pu+F+I+G4	ND6_part1_ND6_part3
567	DNA	38	179	159	16	TPM3u+F+I+G4	ND6_part2
Degree of missing data: 0.322
Info: multi-threading strategy over partitions


Create initial parsimony tree by phylogenetic likelihood library (PLL)... 0.586 seconds

NOTE: 992 MB RAM (0 GB) is required!
Estimate model parameters (epsilon = 0.100)
Initial log-likelihood: -2958876.896
Current log-likelihood at step 1: -2737844.562
Current log-likelihood at step 2: -2713246.791
Current log-likelihood at step 3: -2705365.485
Current log-likelihood at step 4: -2703349.587
Current log-likelihood at step 5: -2702564.016
Current log-likelihood at step 6: -2701585.938
Current log-likelihood at step 7: -2701157.655
Current log-likelihood at step 8: -2700854.106
Current log-likelihood at step 9: -2700324.010
Current log-likelihood at step 10: -2700185.995
Current log-likelihood at step 11: -2700152.129
Current log-likelihood at step 12: -2700121.985
Current log-likelihood at step 13: -2700050.892
Current log-likelihood at step 14: -2699958.406
Current log-likelihood at step 15: -2699807.018
Current log-likelihood at step 16: -2699765.679
Current log-likelihood at step 17: -2699743.706
Current log-likelihood at step 18: -2699722.623
Current log-likelihood at step 19: -2699692.989
Current log-likelihood at step 20: -2699546.649
Current log-likelihood at step 21: -2699473.609
Current log-likelihood at step 22: -2699330.399
Current log-likelihood at step 23: -2698923.149
Current log-likelihood at step 24: -2698840.334
Current log-likelihood at step 25: -2698823.793
Current log-likelihood at step 26: -2698816.442
Current log-likelihood at step 27: -2698811.885
Current log-likelihood at step 28: -2698805.367
Current log-likelihood at step 29: -2698792.801
Current log-likelihood at step 30: -2698784.765
Current log-likelihood at step 31: -2698749.386
Current log-likelihood at step 32: -2698734.689
Current log-likelihood at step 33: -2698732.671
Current log-likelihood at step 34: -2698730.905
Current log-likelihood at step 35: -2698729.149
Current log-likelihood at step 36: -2698727.395
Current log-likelihood at step 37: -2698725.626
Current log-likelihood at step 38: -2698723.831
Current log-likelihood at step 39: -2698721.941
Current log-likelihood at step 40: -2698719.967
Current log-likelihood at step 41: -2698717.838
Current log-likelihood at step 42: -2698715.542
Current log-likelihood at step 43: -2698712.962
Current log-likelihood at step 44: -2698709.924
Current log-likelihood at step 45: -2698706.230
Current log-likelihood at step 46: -2698701.409
Current log-likelihood at step 47: -2698665.873
Current log-likelihood at step 48: -2698556.265
Current log-likelihood at step 49: -2698526.571
Current log-likelihood at step 50: -2698524.460
Current log-likelihood at step 51: -2698523.487
Current log-likelihood at step 52: -2698522.547
Current log-likelihood at step 53: -2698521.602
Current log-likelihood at step 54: -2698520.652
Current log-likelihood at step 55: -2698519.686
Current log-likelihood at step 56: -2698518.705
Current log-likelihood at step 57: -2698517.703
Current log-likelihood at step 58: -2698516.678
Current log-likelihood at step 59: -2698515.623
Current log-likelihood at step 60: -2698514.519
Current log-likelihood at step 61: -2698513.375
Current log-likelihood at step 62: -2698512.127
Current log-likelihood at step 63: -2698510.807
Current log-likelihood at step 64: -2698509.402
Current log-likelihood at step 65: -2698507.917
Current log-likelihood at step 66: -2698506.324
Current log-likelihood at step 67: -2698504.645
Current log-likelihood at step 68: -2698502.857
Current log-likelihood at step 69: -2698351.114
Current log-likelihood at step 70: -2698300.466
Current log-likelihood at step 71: -2698296.809
Current log-likelihood at step 72: -2698296.266
Current log-likelihood at step 73: -2698295.894
Current log-likelihood at step 74: -2698295.502
Current log-likelihood at step 75: -2698295.146
Current log-likelihood at step 76: -2698294.804
Current log-likelihood at step 77: -2698294.455
Current log-likelihood at step 78: -2698294.132
Current log-likelihood at step 79: -2698293.807
Current log-likelihood at step 80: -2698293.495
Current log-likelihood at step 81: -2698293.171
Current log-likelihood at step 82: -2698292.839
Current log-likelihood at step 83: -2698292.496
Current log-likelihood at step 84: -2698292.150
Current log-likelihood at step 85: -2698291.800
Current log-likelihood at step 86: -2698291.452
Current log-likelihood at step 87: -2698291.120
Current log-likelihood at step 88: -2698290.810
Current log-likelihood at step 89: -2698290.526
Current log-likelihood at step 90: -2698290.267
Current log-likelihood at step 91: -2698290.027
Current log-likelihood at step 92: -2698289.803
Current log-likelihood at step 93: -2698289.590
Current log-likelihood at step 94: -2698289.381
Current log-likelihood at step 95: -2698289.180
Current log-likelihood at step 96: -2698288.981
Current log-likelihood at step 97: -2698288.786
Current log-likelihood at step 98: -2698288.595
Current log-likelihood at step 99: -2698288.405
Partition-specific rates:  1.249 0.025 0.881 1.545 0.162 1.145 0.146 1.243 0.277 1.180 0.183 1.290 0.968 1.778 0.367 1.065 0.205 1.145 0.155 2.085 0.704 0.661 0.114 1.341 0.249 3.422 0.508 0.084 3.454 0.718 0.078 1.122 1.084 0.066 0.536 1.727 0.316 1.572 0.868 1.664 0.428 0.266 1.215 1.505 0.147 1.105 0.296 2.002 0.606 1.248 16.934 0.761 0.740 0.066 0.651 0.843 0.089 0.944 0.472 0.340 4.335 0.200 1.748 0.162 1.087 0.047 3.127 1.550 0.707 0.071 1.011 1.098 3.570 0.123 0.334 0.089 0.376 0.927 0.070 1.472 0.169 1.820 2.143 1.180 0.110 1.438 1.080 0.503 1.193 1.960 0.871 2.471 0.582 1.542 0.147 1.313 0.912 1.836 0.432 0.039 0.412 0.647 2.261 0.831 0.136 0.964 1.682 0.584 1.654 0.173 0.901 0.537 1.011 0.666 1.680 0.239 1.515 0.138 1.389 0.266 1.652 0.400 0.984 0.248 0.487 2.496 1.038 0.425 0.900 0.048 0.607 0.042 1.149 1.319 0.702 0.522 1.000 0.755 0.100 0.718 0.149 1.391 0.443 0.569 0.080 0.348 0.807 2.435 0.249 0.903 0.090 0.860 0.132 0.419 0.847 0.182 1.275 0.620 0.066 3.843 3.969 1.157 1.039 0.604 1.719 1.029 1.874 0.147 0.858 0.900 1.323 0.114 0.941 0.056 2.860 1.018 0.213 1.108 0.254 1.076 0.082 0.466 1.289 0.064 0.814 0.277 0.805 0.362 1.892 0.352 0.234 1.567 0.675 0.202 1.378 0.696 0.460 0.246 3.720 0.382 0.139 2.631 0.598 2.064 0.640 0.064 0.848 0.197 1.163 1.609 1.197 0.660 0.531 0.318 1.860 0.319 0.860 0.114 8.133 0.204 6.209 0.456 0.165 0.661 0.096 0.438 1.254 0.402 2.207 0.750 0.404 1.703 0.427 1.242 0.223 0.689 0.314 1.724 1.376 0.341 0.921 0.252 1.094 0.125 1.444 0.440 0.874 0.630 1.401 1.092 0.105 0.832 0.721 1.798 0.935 0.302 0.467 2.579 1.253 0.154 0.832 2.022 1.651 1.259 2.305 0.064 0.388 0.649 1.630 0.307 1.207 0.070 0.169 2.229 1.140 2.336 1.093 0.248 0.682 3.029 0.322 0.364 1.585 1.443 0.335 1.694 0.549 3.092 3.063 0.635 0.802 0.966 1.707 0.134 4.615 0.507 0.480 2.777 0.319 2.270 1.277 8.982 0.928 1.126 1.383 0.090 1.256 0.662 0.174 0.736 0.154 2.151 1.620 0.625 0.556 0.476 0.044 1.206 0.806 2.269 0.991 0.173 1.701 0.576 0.645 1.565 1.408 1.224 0.509 0.540 0.142 0.250 2.268 1.343 1.160 1.552 0.301 0.925 0.367 0.365 2.210 0.446 3.039 0.156 1.325 1.141 2.022 1.124 0.964 3.025 1.452 0.775 0.429 2.115 0.676 1.443 1.889 0.455 0.665 0.263 0.256 0.275 1.646 0.978 1.768 2.494 0.281 0.225 0.096 2.890 0.302 0.512 1.734 2.488 2.260 0.800 0.261 0.648 0.494 0.456 0.108 0.606 324.963 2.694 0.697 0.041 0.513 1.410 1.955 1.851 1.298 2.239 0.336 0.233 2.138 1.056 0.411 0.017 1.177 1.513 1.096 1.173 5.301 2.120 1.030 0.095 0.895 0.756 0.627 1.948 0.314 0.897 0.239 0.069 4.543 1.557 0.794 3.285 0.251 1.882 1.140 1.696 3.975 3.446 0.054 0.308 1.253 30.175 0.440 0.096 2.432 0.253 0.753 4.147 1.058 1.472 1.993 1.748 1.038 1.832 1.212 0.840 1.193 0.714 1.920 0.702 1.320 1.449 0.498 1.393 0.325 1.893 1.568 2.505 1.975 2.961 0.873 1.870 2.622 1.356 0.235 2.325 2.327 1.306 0.874 1.116 3.361 1.812 0.325 2.142 0.472 0.121 0.916 6.160 1.562 0.151 6.443 0.057 1.148 0.088 0.585 3.530 2.185 2.089 0.488 0.631 0.676 0.569 1.458 0.106 0.875 1.327 2.310 0.048 2.912 0.381 0.927 1.119 3.987 0.976 1.856 0.973 4.081 0.291 0.960 0.964 2.478 0.182 0.369 0.351 0.646 0.037 0.073 1.365 0.360 2.257 1.014 0.936 0.255 1.543 3.346 0.635 1.087 2.020 2.043 1.014 2.647 1.706 0.837 2.297 0.178 6.637 0.016 2.836 1.967 2.177 3.037 2.536 0.288 2.095 1.034 1.437 1.308 0.502 1.614 0.696 1.334 0.713 0.984 1.214 1.694 1.460 0.465 0.999 1.404 2.882 3.184 0.786 19.407 3.917 1.480 0.293 1.953 30.307 18.242 2.889 18.270
Parameters optimization took 99 rounds (163.943 sec)


WARNING: Estimated model parameters are at boundary that can cause numerical instability!

Wrote distance file to... 
Computing ML distances based on estimated model parameters...
Calculating distance matrix: done in 0.000215171 secs using 1021% CPU
Computing ML distances took 0.000366 sec (of wall-clock time) 0.002354 sec (of CPU time)
WARNING: Some pairwise ML distances are too long (saturated)
Setting up auxiliary I and S matrices: done in 0.000487153 secs
Computing RapidNJ tree took 0.024379 sec (of wall-clock time) 0.069177 sec (of CPU time)
Log-likelihood of RapidNJ tree: -3037651.308
--------------------------------------------------------------------
|             INITIALIZING CANDIDATE TREE SET                      |
--------------------------------------------------------------------
Generating 98 parsimony trees... 70.648 second
Computing log-likelihood of 98 initial trees ... 97.631 seconds
Current best score: -2698288.405

Do NNI search on 20 best initial trees
Estimate model parameters (epsilon = 0.100)
Initial log-likelihood: -2698092.402
Current log-likelihood at step 1: -2698089.462
Current log-likelihood at step 2: -2698088.761
Current log-likelihood at step 3: -2698088.408
Current log-likelihood at step 4: -2698088.108
Current log-likelihood at step 5: -2698087.830
Current log-likelihood at step 6: -2698087.569
Current log-likelihood at step 7: -2698087.316
Current log-likelihood at step 8: -2698087.071
Current log-likelihood at step 9: -2698086.835
Current log-likelihood at step 10: -2698086.604
Current log-likelihood at step 11: -2698086.381
Current log-likelihood at step 12: -2698086.161
Current log-likelihood at step 13: -2698085.943
Current log-likelihood at step 14: -2698085.730
Current log-likelihood at step 15: -2698085.523
Current log-likelihood at step 16: -2698085.313
Current log-likelihood at step 17: -2698085.108
Current log-likelihood at step 18: -2698084.900
Current log-likelihood at step 19: -2698084.694
Current log-likelihood at step 20: -2698084.492
Current log-likelihood at step 21: -2698084.286
Current log-likelihood at step 22: -2698084.081
Current log-likelihood at step 23: -2698083.874
Current log-likelihood at step 24: -2698083.662
Current log-likelihood at step 25: -2698083.449
Current log-likelihood at step 26: -2698083.233
Current log-likelihood at step 27: -2698083.011
Current log-likelihood at step 28: -2698082.784
Current log-likelihood at step 29: -2698082.552
Current log-likelihood at step 30: -2698082.314
Current log-likelihood at step 31: -2698082.067
Current log-likelihood at step 32: -2698081.807
Current log-likelihood at step 33: -2698081.538
Current log-likelihood at step 34: -2698081.254
Current log-likelihood at step 35: -2698080.952
Current log-likelihood at step 36: -2698080.634
Current log-likelihood at step 37: -2698080.286
Current log-likelihood at step 38: -2698079.921
Current log-likelihood at step 39: -2698079.525
Current log-likelihood at step 40: -2698079.094
Current log-likelihood at step 41: -2698078.592
Current log-likelihood at step 42: -2698078.036
Current log-likelihood at step 43: -2698077.414
Current log-likelihood at step 44: -2698076.687
Current log-likelihood at step 45: -2698075.824
Current log-likelihood at step 46: -2698074.796
Current log-likelihood at step 47: -2698073.446
Current log-likelihood at step 48: -2698071.588
Current log-likelihood at step 49: -2698057.553
Current log-likelihood at step 50: -2697983.849
Current log-likelihood at step 51: -2697968.985
Current log-likelihood at step 52: -2697967.469
Current log-likelihood at step 53: -2697967.161
Current log-likelihood at step 54: -2697967.078
Parameters optimization took 53 rounds (70.279 sec)


WARNING: Estimated model parameters are at boundary that can cause numerical instability!

BETTER TREE FOUND at iteration 1: -2697967.078
Estimate model parameters (epsilon = 0.100)
Initial log-likelihood: -2697960.632
Current log-likelihood at step 1: -2697954.863
Current log-likelihood at step 2: -2697952.557
Current log-likelihood at step 3: -2697951.174
Current log-likelihood at step 4: -2697950.055
Current log-likelihood at step 5: -2697949.211
Current log-likelihood at step 6: -2697948.538
Current log-likelihood at step 7: -2697948.085
Current log-likelihood at step 8: -2697947.960
Current log-likelihood at step 9: -2697947.840
Current log-likelihood at step 10: -2697947.723
Current log-likelihood at step 11: -2697947.611
Current log-likelihood at step 12: -2697947.502
Current log-likelihood at step 13: -2697947.396
Current log-likelihood at step 14: -2697947.294
Current log-likelihood at step 15: -2697947.195
Parameters optimization took 14 rounds (33.198 sec)


WARNING: Estimated model parameters are at boundary that can cause numerical instability!

BETTER TREE FOUND at iteration 2: -2697947.195
Iteration 10 / LogL: -2698001.494 / Time: 0h:10m:20s
Iteration 20 / LogL: -2697984.726 / Time: 0h:13m:35s
Finish initializing candidate tree set (8)
Current best tree score: -2697947.195 / CPU time: 643.739
Number of iterations: 20
--------------------------------------------------------------------
|               OPTIMIZING CANDIDATE TREE SET                      |
--------------------------------------------------------------------
Iteration 30 / LogL: -2697969.175 / Time: 0h:15m:53s (17h:59m:34s left)
Iteration 40 / LogL: -2697951.932 / Time: 0h:18m:6s (15h:10m:21s left)
Iteration 50 / LogL: -2697954.770 / Time: 0h:20m:22s (13h:30m:53s left)
Iteration 60 / LogL: -2697965.641 / Time: 0h:22m:33s (12h:22m:11s left)
Estimate model parameters (epsilon = 0.100)
Initial log-likelihood: -2697946.962
Current log-likelihood at step 1: -2697946.541
Current log-likelihood at step 2: -2697946.306
Current log-likelihood at step 3: -2697946.195
Current log-likelihood at step 4: -2697946.093
Current log-likelihood at step 5: -2697946.000
Parameters optimization took 4 rounds (7.957 sec)


WARNING: Estimated model parameters are at boundary that can cause numerical instability!

UPDATE BEST LOG-LIKELIHOOD: -2697946.000
Iteration 70 / LogL: -2697952.598 / Time: 0h:24m:56s (11h:37m:54s left)
Iteration 80 / LogL: -2697948.274 / Time: 0h:26m:59s (10h:56m:9s left)
Iteration 90 / LogL: -2697946.567 / Time: 0h:29m:28s (10h:33m:5s left)
Iteration 100 / LogL: -2697964.654 / Time: 0h:31m:51s (10h:11m:53s left)
Iteration 110 / LogL: -2697947.660 / Time: 0h:34m:2s (9h:50m:46s left)
Iteration 120 / LogL: -2697946.945 / Time: 0h:36m:7s (9h:31m:2s left)
Iteration 130 / LogL: -2697953.890 / Time: 0h:38m:46s (9h:22m:31s left)
Iteration 140 / LogL: -2697948.221 / Time: 0h:40m:56s (9h:8m:16s left)
Iteration 150 / LogL: -2697978.792 / Time: 0h:43m:19s (8h:58m:15s left)
Iteration 160 / LogL: -2697948.318 / Time: 0h:45m:56s (8h:52m:10s left)
Iteration 170 / LogL: -2697953.465 / Time: 0h:48m:42s (8h:47m:49s left)
Iteration 180 / LogL: -2698005.512 / Time: 0h:51m:13s (8h:41m:18s left)
Iteration 190 / LogL: -2697947.439 / Time: 0h:53m:25s (8h:32m:7s left)
Iteration 200 / LogL: -2697955.391 / Time: 0h:55m:40s (8h:24m:0s left)
Iteration 210 / LogL: -2697954.649 / Time: 0h:58m:0s (8h:17m:14s left)
Iteration 220 / LogL: -2697968.483 / Time: 1h:0m:45s (8h:14m:16s left)
Iteration 230 / LogL: -2697953.166 / Time: 1h:3m:19s (8h:9m:54s left)
Iteration 240 / LogL: -2697974.349 / Time: 1h:5m:58s (8h:6m:16s left)
Iteration 250 / LogL: -2697951.823 / Time: 1h:8m:22s (8h:0m:59s left)
Iteration 260 / LogL: -2697948.943 / Time: 1h:10m:59s (7h:57m:24s left)
Iteration 270 / LogL: -2697982.810 / Time: 1h:13m:44s (7h:54m:44s left)
Iteration 280 / LogL: -2697963.189 / Time: 1h:16m:12s (7h:50m:18s left)
Iteration 290 / LogL: -2697950.901 / Time: 1h:19m:9s (7h:48m:47s left)
Iteration 300 / LogL: -2697993.220 / Time: 1h:21m:36s (7h:44m:28s left)
Iteration 310 / LogL: -2697952.441 / Time: 1h:23m:55s (7h:39m:29s left)
Iteration 320 / LogL: -2697964.659 / Time: 1h:26m:21s (7h:35m:17s left)
Iteration 330 / LogL: -2697952.937 / Time: 1h:29m:3s (7h:32m:31s left)
Iteration 340 / LogL: -2697956.175 / Time: 1h:31m:16s (7h:27m:26s left)
Iteration 350 / LogL: -2698001.177 / Time: 1h:33m:32s (7h:22m:41s left)
Iteration 360 / LogL: -2697951.928 / Time: 1h:35m:50s (7h:18m:18s left)
Iteration 370 / LogL: -2698009.821 / Time: 1h:38m:20s (7h:14m:54s left)
Iteration 380 / LogL: -2697957.804 / Time: 1h:40m:44s (7h:11m:3s left)
Iteration 390 / LogL: -2697955.182 / Time: 1h:43m:1s (7h:6m:52s left)
Iteration 400 / LogL: -2697951.439 / Time: 1h:45m:35s (7h:3m:53s left)
Iteration 410 / LogL: -2697962.857 / Time: 1h:48m:4s (7h:0m:36s left)
Iteration 420 / LogL: -2697973.120 / Time: 1h:50m:35s (6h:57m:29s left)
Iteration 430 / LogL: -2697959.515 / Time: 1h:53m:15s (6h:54m:59s left)
Iteration 440 / LogL: -2697949.859 / Time: 1h:55m:53s (6h:52m:17s left)
Iteration 450 / LogL: -2697949.877 / Time: 1h:58m:10s (6h:48m:27s left)
Iteration 460 / LogL: -2697948.508 / Time: 2h:0m:45s (6h:45m:38s left)
Iteration 470 / LogL: -2697979.446 / Time: 2h:2m:54s (6h:41m:25s left)
Iteration 480 / LogL: -2697951.016 / Time: 2h:5m:27s (6h:38m:36s left)
Iteration 490 / LogL: -2697948.820 / Time: 2h:7m:48s (6h:35m:8s left)
Iteration 500 / LogL: -2697952.775 / Time: 2h:10m:26s (6h:32m:35s left)
Iteration 510 / LogL: -2697949.418 / Time: 2h:12m:45s (6h:29m:5s left)
Iteration 520 / LogL: -2697952.294 / Time: 2h:15m:3s (6h:25m:38s left)
Iteration 530 / LogL: -2697983.266 / Time: 2h:17m:50s (6h:23m:30s left)
Estimate model parameters (epsilon = 0.100)
Initial log-likelihood: -2697945.640
Current log-likelihood at step 1: -2697945.519
Current log-likelihood at step 2: -2697945.455
Parameters optimization took 1 rounds (2.786 sec)


WARNING: Estimated model parameters are at boundary that can cause numerical instability!

UPDATE BEST LOG-LIKELIHOOD: -2697945.455
Iteration 540 / LogL: -2697949.039 / Time: 2h:20m:32s (6h:21m:11s left)
Iteration 550 / LogL: -2697954.806 / Time: 2h:23m:7s (6h:18m:29s left)
Estimate model parameters (epsilon = 0.100)
Initial log-likelihood: -2697945.440
Current log-likelihood at step 1: -2697945.379
Parameters optimization took 0 rounds (1.434 sec)


WARNING: Estimated model parameters are at boundary that can cause numerical instability!

UPDATE BEST LOG-LIKELIHOOD: -2697945.379
Iteration 560 / LogL: -2697952.506 / Time: 2h:25m:23s (6h:15m:0s left)
Iteration 570 / LogL: -2697978.351 / Time: 2h:27m:58s (6h:12m:23s left)
Iteration 580 / LogL: -2697951.913 / Time: 2h:30m:35s (6h:9m:47s left)
Iteration 590 / LogL: -2697971.885 / Time: 2h:33m:43s (6h:8m:29s left)
Iteration 600 / LogL: -2697947.545 / Time: 2h:36m:11s (6h:5m:33s left)
Iteration 610 / LogL: -2697956.589 / Time: 2h:38m:28s (6h:2m:12s left)
Iteration 620 / LogL: -2697965.052 / Time: 2h:41m:0s (5h:59m:25s left)
Iteration 630 / LogL: -2697979.952 / Time: 2h:43m:13s (5h:56m:0s left)
Iteration 640 / LogL: -2697953.671 / Time: 2h:45m:44s (5h:53m:14s left)
Iteration 650 / LogL: -2697949.340 / Time: 2h:48m:13s (5h:50m:26s left)
Iteration 660 / LogL: -2697948.613 / Time: 2h:50m:34s (5h:47m:20s left)
Iteration 670 / LogL: -2697949.921 / Time: 2h:53m:19s (5h:45m:3s left)
Estimate model parameters (epsilon = 0.100)
Initial log-likelihood: -2697945.308
Current log-likelihood at step 1: -2697945.226
Parameters optimization took 0 rounds (1.426 sec)


WARNING: Estimated model parameters are at boundary that can cause numerical instability!

UPDATE BEST LOG-LIKELIHOOD: -2697945.226
Iteration 680 / LogL: -2698009.432 / Time: 2h:56m:8s (5h:42m:54s left)
Iteration 690 / LogL: -2697960.603 / Time: 2h:58m:46s (5h:40m:23s left)
Iteration 700 / LogL: -2697947.174 / Time: 3h:1m:8s (5h:37m:23s left)
Iteration 710 / LogL: -2697952.296 / Time: 3h:3m:27s (5h:34m:16s left)
Iteration 720 / LogL: -2697964.189 / Time: 3h:5m:39s (5h:31m:1s left)
Iteration 730 / LogL: -2697957.677 / Time: 3h:8m:8s (5h:28m:15s left)
Iteration 740 / LogL: -2697952.281 / Time: 3h:10m:14s (5h:24m:51s left)
Iteration 750 / LogL: -2697947.834 / Time: 3h:12m:29s (5h:21m:44s left)
Iteration 760 / LogL: -2697953.175 / Time: 3h:14m:31s (5h:18m:17s left)
Iteration 770 / LogL: -2697983.338 / Time: 3h:17m:4s (5h:15m:41s left)
Iteration 780 / LogL: -2697952.294 / Time: 3h:19m:27s (5h:12m:51s left)
Iteration 790 / LogL: -2697955.918 / Time: 3h:21m:31s (5h:9m:32s left)
Iteration 800 / LogL: -2697956.266 / Time: 3h:23m:50s (5h:6m:38s left)
Iteration 810 / LogL: -2697951.418 / Time: 3h:26m:19s (5h:3m:59s left)
Iteration 820 / LogL: -2697951.620 / Time: 3h:28m:55s (5h:1m:30s left)
Iteration 830 / LogL: -2697955.495 / Time: 3h:31m:24s (4h:58m:51s left)
Iteration 840 / LogL: -2697952.340 / Time: 3h:33m:47s (4h:56m:5s left)
Iteration 850 / LogL: -2697948.995 / Time: 3h:35m:57s (4h:53m:0s left)
Iteration 860 / LogL: -2697953.514 / Time: 3h:38m:36s (4h:50m:37s left)
Iteration 870 / LogL: -2697954.888 / Time: 3h:40m:58s (4h:47m:50s left)
Iteration 880 / LogL: -2697955.012 / Time: 3h:43m:13s (4h:44m:55s left)
Iteration 890 / LogL: -2697956.563 / Time: 3h:45m:42s (4h:42m:18s left)
Iteration 900 / LogL: -2697950.656 / Time: 3h:48m:5s (4h:39m:35s left)
Iteration 910 / LogL: -2697952.106 / Time: 3h:50m:34s (4h:36m:58s left)
Estimate model parameters (epsilon = 0.100)
Initial log-likelihood: -2697945.184
Current log-likelihood at step 1: -2697945.143
Parameters optimization took 0 rounds (1.410 sec)


WARNING: Estimated model parameters are at boundary that can cause numerical instability!

UPDATE BEST LOG-LIKELIHOOD: -2697945.143
Iteration 920 / LogL: -2697949.132 / Time: 3h:52m:49s (4h:34m:6s left)
Iteration 930 / LogL: -2697958.036 / Time: 3h:55m:31s (4h:31m:46s left)
Iteration 940 / LogL: -2697959.754 / Time: 3h:57m:58s (4h:29m:8s left)
Iteration 950 / LogL: -2697955.737 / Time: 4h:0m:27s (4h:26m:32s left)
Iteration 960 / LogL: -2697951.171 / Time: 4h:2m:52s (4h:23m:53s left)
Iteration 970 / LogL: -2697950.494 / Time: 4h:5m:17s (4h:21m:13s left)
Estimate model parameters (epsilon = 0.100)
Initial log-likelihood: -2697945.101
Current log-likelihood at step 1: -2697945.058
Parameters optimization took 0 rounds (1.450 sec)


WARNING: Estimated model parameters are at boundary that can cause numerical instability!

UPDATE BEST LOG-LIKELIHOOD: -2697945.058
Iteration 980 / LogL: -2697950.970 / Time: 4h:7m:32s (4h:18m:24s left)
Iteration 990 / LogL: -2697949.557 / Time: 4h:9m:36s (4h:15m:24s left)
NOTE: 1.071 seconds to dump checkpoint file, increase to 22.000
Iteration 1000 / LogL: -2697954.099 / Time: 4h:11m:39s (4h:12m:23s left)
Iteration 1010 / LogL: -2697949.484 / Time: 4h:13m:46s (4h:9m:28s left)
NOTE: 18.269 seconds to dump checkpoint file, increase to 366.000
Iteration 1020 / LogL: -2697990.457 / Time: 4h:15m:49s (4h:6m:31s left)
Iteration 1030 / LogL: -2697967.741 / Time: 4h:18m:2s (4h:3m:44s left)
Iteration 1040 / LogL: -2697961.007 / Time: 4h:20m:4s (4h:0m:47s left)
Iteration 1050 / LogL: -2697973.688 / Time: 4h:22m:38s (3h:58m:20s left)
Iteration 1060 / LogL: -2697980.161 / Time: 4h:25m:8s (3h:55m:50s left)
Iteration 1070 / LogL: -2697952.917 / Time: 4h:27m:39s (3h:53m:20s left)
Iteration 1080 / LogL: -2697948.247 / Time: 4h:29m:58s (3h:50m:40s left)
Iteration 1090 / LogL: -2697965.084 / Time: 4h:32m:28s (3h:48m:10s left)
Iteration 1100 / LogL: -2697948.734 / Time: 4h:34m:45s (3h:45m:29s left)
Iteration 1110 / LogL: -2697953.634 / Time: 4h:37m:8s (3h:42m:54s left)
Iteration 1120 / LogL: -2697979.049 / Time: 4h:39m:16s (3h:40m:6s left)
Iteration 1130 / LogL: -2697946.669 / Time: 4h:41m:27s (3h:37m:22s left)
Iteration 1140 / LogL: -2697956.878 / Time: 4h:43m:44s (3h:34m:43s left)
Iteration 1150 / LogL: -2702914.808 / Time: 4h:45m:54s (3h:31m:59s left)
Iteration 1160 / LogL: -2697952.970 / Time: 4h:47m:58s (3h:29m:12s left)
Iteration 1170 / LogL: -2697996.997 / Time: 4h:49m:58s (3h:26m:22s left)
Iteration 1180 / LogL: -2698049.926 / Time: 4h:52m:7s (3h:23m:39s left)
Iteration 1190 / LogL: -2697976.544 / Time: 4h:54m:30s (3h:21m:7s left)
Iteration 1200 / LogL: -2697953.022 / Time: 4h:56m:42s (3h:18m:27s left)
Iteration 1210 / LogL: -2697951.690 / Time: 4h:59m:5s (3h:15m:55s left)
Iteration 1220 / LogL: -2697949.758 / Time: 5h:1m:42s (3h:13m:32s left)
Iteration 1230 / LogL: -2697955.392 / Time: 5h:4m:22s (3h:11m:11s left)
Iteration 1240 / LogL: -2697946.749 / Time: 5h:6m:58s (3h:8m:46s left)
Iteration 1250 / LogL: -2697955.553 / Time: 5h:9m:22s (3h:6m:15s left)
Iteration 1260 / LogL: -2697945.917 / Time: 5h:11m:52s (3h:3m:47s left)
Iteration 1270 / LogL: -2697957.156 / Time: 5h:14m:6s (3h:1m:10s left)
Iteration 1280 / LogL: -2697951.367 / Time: 5h:16m:39s (2h:58m:44s left)
Iteration 1290 / LogL: -2697946.326 / Time: 5h:19m:8s (2h:56m:16s left)
Iteration 1300 / LogL: -2697950.479 / Time: 5h:21m:37s (2h:53m:48s left)
Iteration 1310 / LogL: -2697978.164 / Time: 5h:24m:29s (2h:51m:32s left)
Iteration 1320 / LogL: -2697946.284 / Time: 5h:27m:9s (2h:49m:9s left)
Iteration 1330 / LogL: -2697949.040 / Time: 5h:29m:43s (2h:46m:42s left)
Iteration 1340 / LogL: -2697980.384 / Time: 5h:32m:10s (2h:44m:13s left)
Iteration 1350 / LogL: -2697969.135 / Time: 5h:34m:47s (2h:41m:48s left)
Iteration 1360 / LogL: -2697946.918 / Time: 5h:36m:40s (2h:39m:2s left)
Iteration 1370 / LogL: -2697955.228 / Time: 5h:39m:9s (2h:36m:34s left)
Iteration 1380 / LogL: -2697958.663 / Time: 5h:41m:15s (2h:33m:54s left)
Iteration 1390 / LogL: -2697948.639 / Time: 5h:43m:38s (2h:31m:24s left)
Iteration 1400 / LogL: -2697945.351 / Time: 5h:46m:7s (2h:28m:56s left)
Iteration 1410 / LogL: -2697950.117 / Time: 5h:48m:26s (2h:26m:23s left)
Iteration 1420 / LogL: -2697981.011 / Time: 5h:50m:50s (2h:23m:53s left)
Iteration 1430 / LogL: -2697947.032 / Time: 5h:52m:52s (2h:21m:14s left)
Iteration 1440 / LogL: -2697954.865 / Time: 5h:55m:39s (2h:18m:53s left)
Iteration 1450 / LogL: -2697988.301 / Time: 5h:57m:51s (2h:16m:19s left)
Iteration 1460 / LogL: -2698003.068 / Time: 5h:59m:44s (2h:13m:38s left)
Iteration 1470 / LogL: -2697954.579 / Time: 6h:2m:6s (2h:11m:8s left)
Iteration 1480 / LogL: -2697951.376 / Time: 6h:4m:53s (2h:8m:46s left)
Iteration 1490 / LogL: -2697946.587 / Time: 6h:7m:17s (2h:6m:17s left)
Iteration 1500 / LogL: -2697952.560 / Time: 6h:9m:54s (2h:3m:52s left)
Iteration 1510 / LogL: -2697959.802 / Time: 6h:12m:19s (2h:1m:23s left)
Iteration 1520 / LogL: -2697965.722 / Time: 6h:14m:27s (1h:58m:49s left)
Iteration 1530 / LogL: -2697950.081 / Time: 6h:17m:8s (1h:56m:25s left)
Iteration 1540 / LogL: -2697954.741 / Time: 6h:19m:30s (1h:53m:55s left)
Iteration 1550 / LogL: -2697951.341 / Time: 6h:21m:49s (1h:51m:24s left)
Iteration 1560 / LogL: -2697948.735 / Time: 6h:24m:26s (1h:48m:59s left)
Iteration 1570 / LogL: -2697948.772 / Time: 6h:26m:37s (1h:46m:26s left)
Iteration 1580 / LogL: -2697950.842 / Time: 6h:29m:0s (1h:43m:57s left)
Iteration 1590 / LogL: -2697954.559 / Time: 6h:31m:6s (1h:41m:24s left)
Iteration 1600 / LogL: -2697953.840 / Time: 6h:33m:20s (1h:38m:53s left)
Iteration 1610 / LogL: -2697949.090 / Time: 6h:35m:35s (1h:36m:22s left)
Iteration 1620 / LogL: -2697958.555 / Time: 6h:38m:5s (1h:33m:55s left)
Iteration 1630 / LogL: -2697955.701 / Time: 6h:40m:44s (1h:31m:30s left)
Iteration 1640 / LogL: -2697953.395 / Time: 6h:43m:7s (1h:29m:1s left)
Iteration 1650 / LogL: -2697954.174 / Time: 6h:45m:45s (1h:26m:36s left)
Iteration 1660 / LogL: -2697957.219 / Time: 6h:48m:20s (1h:24m:10s left)
Iteration 1670 / LogL: -2697973.615 / Time: 6h:50m:50s (1h:21m:43s left)
Iteration 1680 / LogL: -2697949.115 / Time: 6h:53m:22s (1h:19m:16s left)
Iteration 1690 / LogL: -2697954.846 / Time: 6h:55m:56s (1h:16m:49s left)
Iteration 1700 / LogL: -2697957.039 / Time: 6h:58m:39s (1h:14m:24s left)
Iteration 1710 / LogL: -2697994.493 / Time: 7h:1m:10s (1h:11m:57s left)
Iteration 1720 / LogL: -2697964.238 / Time: 7h:3m:49s (1h:9m:31s left)
Iteration 1730 / LogL: -2697955.749 / Time: 7h:6m:5s (1h:7m:1s left)
Iteration 1740 / LogL: -2697948.878 / Time: 7h:8m:47s (1h:4m:36s left)
Iteration 1750 / LogL: -2697952.836 / Time: 7h:11m:34s (1h:2m:10s left)
Iteration 1760 / LogL: -2697952.614 / Time: 7h:14m:14s (0h:59m:44s left)
Iteration 1770 / LogL: -2697954.419 / Time: 7h:16m:52s (0h:57m:17s left)
Iteration 1780 / LogL: -2697951.899 / Time: 7h:19m:7s (0h:54m:47s left)
Iteration 1790 / LogL: -2697946.298 / Time: 7h:21m:23s (0h:52m:18s left)
Iteration 1800 / LogL: -2697956.523 / Time: 7h:24m:12s (0h:49m:52s left)
Iteration 1810 / LogL: -2697948.302 / Time: 7h:26m:34s (0h:47m:23s left)
Iteration 1820 / LogL: -2697951.591 / Time: 7h:29m:10s (0h:44m:56s left)
Iteration 1830 / LogL: -2697952.668 / Time: 7h:31m:23s (0h:42m:26s left)
Iteration 1840 / LogL: -2697949.991 / Time: 7h:33m:43s (0h:39m:58s left)
Iteration 1850 / LogL: -2697960.948 / Time: 7h:36m:19s (0h:37m:30s left)
Iteration 1860 / LogL: -2697979.364 / Time: 7h:38m:38s (0h:35m:1s left)
Iteration 1870 / LogL: -2697979.103 / Time: 7h:41m:1s (0h:32m:33s left)
Iteration 1880 / LogL: -2697952.553 / Time: 7h:43m:26s (0h:30m:5s left)
Iteration 1890 / LogL: -2697967.860 / Time: 7h:45m:46s (0h:27m:36s left)
Iteration 1900 / LogL: -2697957.058 / Time: 7h:47m:59s (0h:25m:8s left)
Iteration 1910 / LogL: -2697960.522 / Time: 7h:50m:22s (0h:22m:40s left)
Iteration 1920 / LogL: -2697946.603 / Time: 7h:52m:54s (0h:20m:12s left)
Iteration 1930 / LogL: -2697957.418 / Time: 7h:55m:30s (0h:17m:44s left)
Iteration 1940 / LogL: -2697952.461 / Time: 7h:57m:32s (0h:15m:16s left)
Iteration 1950 / LogL: -2698006.481 / Time: 8h:0m:26s (0h:12m:49s left)
Iteration 1960 / LogL: -2697975.186 / Time: 8h:2m:58s (0h:10m:21s left)
Iteration 1970 / LogL: -2697987.784 / Time: 8h:5m:11s (0h:7m:53s left)
Iteration 1980 / LogL: -2698010.303 / Time: 8h:7m:30s (0h:5m:25s left)
Estimate model parameters (epsilon = 0.100)
Initial log-likelihood: -2697945.044
Current log-likelihood at step 1: -2697944.989
Parameters optimization took 0 rounds (1.459 sec)


WARNING: Estimated model parameters are at boundary that can cause numerical instability!

UPDATE BEST LOG-LIKELIHOOD: -2697944.989
Iteration 1990 / LogL: -2697959.652 / Time: 8h:9m:51s (0h:2m:57s left)
Iteration 2000 / LogL: -2697978.610 / Time: 8h:12m:16s (0h:0m:29s left)
TREE SEARCH COMPLETED AFTER 2003 ITERATIONS / Time: 8h:12m:57s

--------------------------------------------------------------------
|                    FINALIZING TREE SEARCH                        |
--------------------------------------------------------------------
Performs final model parameters optimization
Estimate model parameters (epsilon = 0.010)
Initial log-likelihood: -2697944.989
Current log-likelihood at step 1: -2697944.945
Current log-likelihood at step 2: -2697944.894
Current log-likelihood at step 3: -2697944.865
Current log-likelihood at step 4: -2697944.837
Current log-likelihood at step 5: -2697944.808
Current log-likelihood at step 6: -2697944.780
Current log-likelihood at step 7: -2697944.752
Current log-likelihood at step 8: -2697944.726
Current log-likelihood at step 9: -2697944.699
Current log-likelihood at step 10: -2697944.674
Current log-likelihood at step 11: -2697944.648
Current log-likelihood at step 12: -2697944.623
Current log-likelihood at step 13: -2697944.599
Current log-likelihood at step 14: -2697944.575
Current log-likelihood at step 15: -2697944.551
Current log-likelihood at step 16: -2697944.528
Current log-likelihood at step 17: -2697944.506
Current log-likelihood at step 18: -2697944.483
Current log-likelihood at step 19: -2697944.461
Current log-likelihood at step 20: -2697944.439
Current log-likelihood at step 21: -2697944.418
Current log-likelihood at step 22: -2697944.398
Current log-likelihood at step 23: -2697944.377
Current log-likelihood at step 24: -2697944.357
Current log-likelihood at step 25: -2697944.338
Current log-likelihood at step 26: -2697944.318
Current log-likelihood at step 27: -2697944.299
Current log-likelihood at step 28: -2697944.280
Current log-likelihood at step 29: -2697944.261
Current log-likelihood at step 30: -2697944.243
Current log-likelihood at step 31: -2697944.225
Current log-likelihood at step 32: -2697944.208
Current log-likelihood at step 33: -2697944.190
Current log-likelihood at step 34: -2697944.173
Current log-likelihood at step 35: -2697944.156
Current log-likelihood at step 36: -2697944.140
Current log-likelihood at step 37: -2697944.124
Current log-likelihood at step 38: -2697944.108
Current log-likelihood at step 39: -2697944.091
Current log-likelihood at step 40: -2697944.076
Current log-likelihood at step 41: -2697944.061
Current log-likelihood at step 42: -2697944.046
Current log-likelihood at step 43: -2697944.031
Current log-likelihood at step 44: -2697944.017
Current log-likelihood at step 45: -2697944.002
Current log-likelihood at step 46: -2697943.987
Current log-likelihood at step 47: -2697943.974
Current log-likelihood at step 48: -2697943.960
Current log-likelihood at step 49: -2697943.946
Current log-likelihood at step 50: -2697943.933
Current log-likelihood at step 51: -2697943.920
Current log-likelihood at step 52: -2697943.907
Current log-likelihood at step 53: -2697943.894
Current log-likelihood at step 54: -2697943.882
Current log-likelihood at step 55: -2697943.868
Current log-likelihood at step 56: -2697943.856
Current log-likelihood at step 57: -2697943.844
Current log-likelihood at step 58: -2697943.832
Current log-likelihood at step 59: -2697943.820
Current log-likelihood at step 60: -2697943.809
Current log-likelihood at step 61: -2697943.797
Current log-likelihood at step 62: -2697943.785
Current log-likelihood at step 63: -2697943.774
Current log-likelihood at step 64: -2697943.763
Current log-likelihood at step 65: -2697943.752
Current log-likelihood at step 66: -2697943.742
Current log-likelihood at step 67: -2697943.731
Current log-likelihood at step 68: -2697943.721
Current log-likelihood at step 69: -2697943.710
Current log-likelihood at step 70: -2697943.699
Current log-likelihood at step 71: -2697943.689
Current log-likelihood at step 72: -2697943.679
Partition-specific rates:  1.395 0.028 0.979 1.721 0.181 1.279 0.162 1.386 0.309 1.316 0.203 1.438 1.078 1.985 0.405 1.192 0.229 1.275 0.172 2.323 0.786 0.736 0.126 1.496 0.276 3.805 0.567 0.094 3.849 0.801 0.087 1.250 1.209 0.074 0.600 1.920 0.353 1.754 0.968 1.858 0.477 0.296 1.354 1.679 0.164 1.229 0.329 2.224 0.676 1.394 18.361 0.849 0.826 0.073 0.726 0.942 0.100 1.060 0.522 0.380 4.834 0.224 1.945 0.180 1.210 0.052 3.494 1.730 0.787 0.079 1.128 1.223 3.992 0.137 0.374 0.099 0.418 1.033 0.079 1.639 0.188 2.028 2.388 1.310 0.123 1.588 1.203 0.564 1.326 2.178 0.968 2.756 0.650 1.721 0.164 1.462 1.016 2.041 0.482 0.044 0.459 0.723 2.522 0.928 0.151 1.077 1.866 0.651 1.844 0.193 1.003 0.598 1.128 0.744 1.872 0.268 1.686 0.153 1.548 0.296 1.847 0.445 1.097 0.278 0.544 2.784 1.157 0.473 1.003 0.053 0.676 0.047 1.282 1.470 0.783 0.582 1.101 0.842 0.112 0.798 0.166 1.551 0.491 0.638 0.089 0.388 0.906 2.695 0.277 1.006 0.101 0.958 0.147 0.466 0.945 0.202 1.422 0.686 0.073 4.287 4.422 1.294 1.157 0.673 1.917 1.145 2.090 0.164 0.952 1.006 1.471 0.128 1.047 0.062 3.187 1.134 0.238 1.230 0.280 1.200 0.091 0.519 1.441 0.071 0.909 0.308 0.897 0.404 2.111 0.391 0.261 1.747 0.752 0.225 1.537 0.778 0.513 0.274 4.150 0.425 0.155 2.934 0.665 2.296 0.711 0.071 0.946 0.220 1.297 1.789 1.336 0.737 0.591 0.355 2.075 0.356 0.959 0.127 9.020 0.228 6.925 0.508 0.184 0.736 0.107 0.487 1.398 0.448 2.455 0.839 0.449 1.885 0.477 1.386 0.248 0.769 0.350 1.931 1.533 0.379 1.028 0.280 1.224 0.140 1.610 0.490 0.975 0.702 1.569 1.218 0.117 0.929 0.802 2.004 1.043 0.337 0.520 2.878 1.395 0.171 0.913 2.256 1.842 1.396 2.566 0.071 0.435 0.725 1.819 0.342 1.353 0.078 0.188 2.484 1.272 2.611 1.217 0.277 0.760 3.371 0.359 0.406 1.762 1.610 0.374 1.887 0.611 3.445 3.417 0.708 0.895 1.076 1.900 0.149 5.149 0.566 0.537 3.097 0.355 2.534 1.423 10.029 1.036 1.258 1.542 0.100 1.402 0.739 0.194 0.825 0.172 2.397 1.805 0.698 0.620 0.532 0.048 1.346 0.897 2.528 1.101 0.192 1.900 0.639 0.720 1.741 1.565 1.363 0.568 0.600 0.158 0.277 2.529 1.501 1.295 1.731 0.336 1.034 0.409 0.406 2.474 0.498 3.385 0.174 1.475 1.273 2.255 1.254 1.074 3.371 1.620 0.864 0.478 2.374 0.754 1.608 2.109 0.507 0.742 0.293 0.285 0.304 1.836 1.093 1.964 2.774 0.313 0.251 0.107 3.225 0.335 0.571 1.930 2.764 2.524 0.895 0.289 0.720 0.551 0.507 0.120 0.676 3.625 2.986 0.785 0.045 0.572 1.563 2.177 2.065 1.450 2.472 0.375 0.260 2.375 1.179 0.457 0.019 1.317 1.686 1.222 1.311 5.937 2.362 1.151 0.105 0.999 0.843 0.693 2.163 0.346 1.004 0.266 0.077 5.067 1.731 0.886 3.653 0.280 2.092 1.287 1.888 4.440 3.843 0.061 0.344 1.397 33.687 0.490 0.107 2.709 0.281 0.832 4.633 1.180 1.638 2.223 1.948 1.157 2.039 1.350 0.938 1.328 0.796 2.140 0.782 1.462 1.610 0.555 1.552 0.362 2.119 1.751 2.797 2.204 3.305 0.980 2.083 2.924 1.517 0.263 2.595 2.600 1.449 0.972 1.244 3.741 2.006 0.362 2.379 0.525 0.135 1.019 6.851 1.741 0.169 7.173 0.063 1.281 0.098 0.653 3.933 2.438 2.335 0.541 0.704 0.754 0.636 1.599 0.119 0.975 1.471 2.584 0.053 3.249 0.426 1.035 1.241 4.438 1.078 2.071 1.087 4.542 0.325 1.072 1.074 2.766 0.203 0.414 0.392 0.719 0.041 0.081 1.521 0.402 2.515 1.130 1.046 0.284 1.721 3.737 0.706 1.211 2.267 2.281 1.133 2.953 1.889 0.937 2.541 0.199 7.418 0.017 3.163 2.189 2.432 3.387 2.832 0.322 2.334 1.153 1.607 1.459 0.563 1.804 0.772 1.497 0.790 1.094 1.354 1.883 1.627 0.518 1.113 1.571 3.212 3.540 0.876 21.770 4.373 1.666 0.328 2.181 33.801 20.473 3.220 20.322
Parameters optimization took 71 rounds (91.890 sec)


WARNING: Estimated model parameters are at boundary that can cause numerical instability!

Partition information was printed to DNA_run_00.best_model.nex
BEST SCORE FOUND : -2697943.679
Total tree length: 2.285

Total number of iterations: 2003
CPU time used for tree search: 224962.890 sec (62h:29m:22s)
Wall-clock time used for tree search: 29405.260 sec (8h:10m:5s)
Total CPU time used: 227018.674 sec (63h:3m:38s)
Total wall-clock time used: 29669.050 sec (8h:14m:29s)

Analysis results written to: 
  IQ-TREE report:                DNA_run_00.iqtree
  Maximum-likelihood tree:       DNA_run_00.treefile
  Likelihood distances:          DNA_run_00.mldist
  Screen log file:               DNA_run_00.log
