# Supplementary material for: Unlocking the genomic potential of historical and formalin-fixed specimens: phylogenetic insights from museum-preserved threadfin fishes (Teleostei: Polynemidae)
Source: PeerJ. 2025 Sep 30;13:e20029. doi: 10.7717/peerj.20029 (PMC13353053; doi:10.7717/peerj.20029)
Supplement: Supplemental Information 5 [file peerj-13-20029-s005.tre]

(((((((((((((Eleutheronema_rhadinum:0.0109390920,Eleutheronema_tetradactylum:0.0267647430)100:0.0069237150,((Filistriatus_plebeius_gen_nov:0.0210597335,Filistriatus_sexfilis_gen_nov:0.0069196120)100:0.0122021486,Filistriatus_bifurcus_gen_nov:0.0273185417)100:0.0046271837)92:0.0007553896,((Parapolynemus_verekeri:0.0424583164,Polydactylus_macrochir:0.0258030119)100:0.0151990701,(Polydactylus_nigripinnis:0.0263586011,Polydactylus_multiradiatus:0.0214871650)100:0.0188540585)100:0.0045245234)100:0.0010330322,((Polydactylus_approximans:0.0066671355,((Polydactylus_octonemus:0.0042588376,Polydactylus_oligodon:0.0008295003)54:0.0008158365,Polydactylus_virginicus:0.0018750051)100:0.0041199200)100:0.0255370040,Polydactylus_opercularis:0.0353250858)100:0.0021864650)100:0.0019893251,((((Filimanus_perplexa:0.0217555265,((Filimanus_sealei:0.0012383205,Filimanus_xanthonema:0.0018717437)81:0.0053431671,Filimanus_similis:0.0100125011)100:0.0185506548)100:0.0137565346,((((Polydactylus_malagasyensis:0.0017916141,Polydactylus_sextarius:0.0029200571)61:0.0031486848,Polydactylus_microstoma:0.0064869611)44:0.0043330942,Polydactylus_mullani:0.0207280879)100:0.0172635734,Polydactylus_longipes:0.0222622334)52:0.0027390785)66:0.0016840038,(Leptomelanosoma_indicum:0.0262973382,Leptomelanosoma_macrophthalmus:0.0309704329)72:0.0035774975)72:0.0009393058,((Polynemus_aquilonaris:0.0092542341,(Polynemus_melanochir:0.0095125277,Polynemus_paradiseus:0.0177564698)100:0.0021154482)100:0.0021261909,Polynemus_multifilis:0.0099757078)96:0.0160472040)100:0.0047137911)86:0.0023331353,Galeoides_decadactylus:0.0539665495)60:0.0024598183,Pentanemus_quinquarius:0.0461405559)47:0.0023391899,Polydactylus_quadrifilis:0.0281261789)100:0.0792705352,(Psettodes_erumei:0.1058159502,(Scophthalmus_aquosus:0.1476836912,Lyopsetta_exilis:0.1051022614)100:0.0333219456)100:0.0050689928)100:0.0022919758,Leptobrama_muelleri:0.0623949012)100:0.0020595183,(Lates_calcarifer:0.0545622271,Sphyraena_barracuda:0.0747166126)93:0.0020440034)100:0.0210498287,(Mugil_curema:0.1320051821,Rheocles_wrightae:0.1768018869)100:0.0319422046)100:0.0037418746,(Lepomis_cyanellus:0.0719321785,(Micropogonias_undulatus:0.0200484794,Pareques_acuminatus:0.0333175035)100:0.0549433090)100:0.0125545723,Scomber_scombrus:0.1049379990);
