# Supplementary material for: Unlocking the genomic potential of historical and formalin-fixed specimens: phylogenetic insights from museum-preserved threadfin fishes (Teleostei: Polynemidae)
Source: PeerJ. 2025 Sep 30;13:e20029. doi: 10.7717/peerj.20029 (PMC13353053; doi:10.7717/peerj.20029)
Supplement: Supplemental Information 6 [file peerj-13-20029-s006.zip]

Archive with 36 entries (34 files):
- bifurcus_mapDamage_ss/
- __MACOSX/._bifurcus_mapDamage_ss
- bifurcus_mapDamage_ss/Runtime_log.txt
- __MACOSX/bifurcus_mapDamage_ss/._Runtime_log.txt
- bifurcus_mapDamage_ss/misincorporation.txt
- __MACOSX/bifurcus_mapDamage_ss/._misincorporation.txt
- bifurcus_mapDamage_ss/dnacomp.txt
- __MACOSX/bifurcus_mapDamage_ss/._dnacomp.txt
- bifurcus_mapDamage_ss/Fragmisincorporation_plot.pdf
- __MACOSX/bifurcus_mapDamage_ss/._Fragmisincorporation_plot.pdf
- bifurcus_mapDamage_ss/3pGtoA_freq.txt
- __MACOSX/bifurcus_mapDamage_ss/._3pGtoA_freq.txt
- bifurcus_mapDamage_ss/lgdistribution.txt
- __MACOSX/bifurcus_mapDamage_ss/._lgdistribution.txt
- bifurcus_mapDamage_ss/Length_plot.pdf
- __MACOSX/bifurcus_mapDamage_ss/._Length_plot.pdf
- bifurcus_mapDamage_ss/5pCtoT_freq.txt
- __MACOSX/bifurcus_mapDamage_ss/._5pCtoT_freq.txt
- macrophthalmus_mapDamage_ss/
- __MACOSX/._macrophthalmus_mapDamage_ss
- macrophthalmus_mapDamage_ss/Runtime_log.txt
- __MACOSX/macrophthalmus_mapDamage_ss/._Runtime_log.txt
- macrophthalmus_mapDamage_ss/misincorporation.txt
- __MACOSX/macrophthalmus_mapDamage_ss/._misincorporation.txt
- macrophthalmus_mapDamage_ss/dnacomp.txt
- __MACOSX/macrophthalmus_mapDamage_ss/._dnacomp.txt
- macrophthalmus_mapDamage_ss/Fragmisincorporation_plot.pdf
- __MACOSX/macrophthalmus_mapDamage_ss/._Fragmisincorporation_plot.pdf
- macrophthalmus_mapDamage_ss/3pGtoA_freq.txt
- __MACOSX/macrophthalmus_mapDamage_ss/._3pGtoA_freq.txt
- macrophthalmus_mapDamage_ss/lgdistribution.txt
- __MACOSX/macrophthalmus_mapDamage_ss/._lgdistribution.txt
- macrophthalmus_mapDamage_ss/Length_plot.pdf
- __MACOSX/macrophthalmus_mapDamage_ss/._Length_plot.pdf
- macrophthalmus_mapDamage_ss/5pCtoT_freq.txt
- __MACOSX/macrophthalmus_mapDamage_ss/._5pCtoT_freq.txt
