# Supplementary material for: Unlocking the genomic potential of historical and formalin-fixed specimens: phylogenetic insights from museum-preserved threadfin fishes (Teleostei: Polynemidae)
Source: PeerJ. 2025 Sep 30;13:e20029. doi: 10.7717/peerj.20029 (PMC13353053; doi:10.7717/peerj.20029)
Supplement: Supplemental Information 6 [file peerj-13-20029-s006.zip › bifurcus_mapDamage_ss/Runtime_log.txt]

2025-07-20 16:52:02,433	INFO	main: Started with the command: /opt/apps/python/2.7.15/bin/mapDamage -i Polydactylus_bifurcus_raw_AR_Polydactylus_bifurcus/Polydactylus_bifurcus_raw_AR_Polydactylus_bifurcus_aln_q20_md.bam -r ../../mitogenome_contigs/Polydactylus_bifurcus.fasta -d bifurcus_mapDamage_ss --no-stats --single-stranded
2025-07-20 16:52:04,428	DEBUG	main: BAM read in 4.827524 seconds
2025-07-20 16:52:05,604	INFO	main: Successful run
2025-07-20 16:52:05,604	DEBUG	main: Run completed in 6.003924 seconds
