# Supplementary material for: Unlocking the genomic potential of historical and formalin-fixed specimens: phylogenetic insights from museum-preserved threadfin fishes (Teleostei: Polynemidae)
Source: PeerJ. 2025 Sep 30;13:e20029. doi: 10.7717/peerj.20029 (PMC13353053; doi:10.7717/peerj.20029)
Supplement: Supplemental Information 6 [file peerj-13-20029-s006.zip › bifurcus_mapDamage_ss/misincorporation.txt]

# table produced by mapDamage version 2.0.8
# using mapped file Polydactylus_bifurcus_raw_AR_Polydactylus_bifurcus/Polydactylus_bifurcus_raw_AR_Polydactylus_bifurcus_aln_q20_md.bam and ../../mitogenome_contigs/Polydactylus_bifurcus.fasta as reference file
# Chr: reference from sam/bam header, End: from which termini of DNA sequences, Std: strand of reads
Chr	End	Std	Pos	A	C	G	T	Total	G>A	C>T	A>G	T>C	A>C	A>T	C>G	C>A	T>G	T>A	G>C	G>T	A>-	T>-	C>-	G>-	->A	->T	->C	->G	S
Polydactylus_bifurcus.rescaled	3p	+	1	3019	3882	1981	2913	11795	1	237	6	2	0	3	0	2	4	0	1	12	0	0	0	0	0	0	0	0	0
Polydactylus_bifurcus.rescaled	3p	+	2	3092	3722	2033	2950	11797	0	159	2	2	0	1	2	0	3	1	0	15	0	0	0	0	0	0	0	0	0
Polydactylus_bifurcus.rescaled	3p	+	3	2899	3921	2171	2807	11798	0	93	2	3	0	3	1	4	1	0	1	57	0	0	0	0	0	0	0	0	0
Polydactylus_bifurcus.rescaled	3p	+	4	2419	4221	2257	2896	11793	0	75	1	3	1	2	0	1	1	0	0	51	0	0	0	0	0	0	0	0	0
Polydactylus_bifurcus.rescaled	3p	+	5	2898	3538	2311	3049	11796	0	64	0	1	0	1	0	1	0	1	0	54	0	0	0	0	0	1	0	0	0
Polydactylus_bifurcus.rescaled	3p	+	6	3337	3408	2373	2676	11794	0	43	0	1	0	0	0	1	1	1	0	55	0	0	0	0	0	0	0	0	0
Polydactylus_bifurcus.rescaled	3p	+	7	3381	3504	1991	2921	11797	0	38	1	0	0	1	0	0	1	1	0	25	0	0	0	0	0	0	0	0	0
Polydactylus_bifurcus.rescaled	3p	+	8	3625	3299	1780	3093	11797	0	33	0	1	0	0	0	0	0	0	0	29	0	1	0	0	0	0	0	0	0
Polydactylus_bifurcus.rescaled	3p	+	9	3527	3348	1900	3023	11798	1	28	0	0	1	0	0	0	0	0	0	26	0	0	0	0	0	0	0	0	0
Polydactylus_bifurcus.rescaled	3p	+	10	3510	3365	1762	3160	11797	0	27	0	1	1	0	0	0	0	0	0	34	0	0	0	0	0	0	0	0	0
Polydactylus_bifurcus.rescaled	3p	+	11	3315	3460	1861	3162	11798	1	39	1	1	0	0	0	1	0	0	1	32	0	0	0	1	0	0	0	0	0
Polydactylus_bifurcus.rescaled	3p	+	12	3437	3368	1962	3031	11798	0	28	0	0	0	0	0	1	0	0	2	25	0	0	0	0	0	0	0	0	0
Polydactylus_bifurcus.rescaled	3p	+	13	3424	3401	1855	3118	11798	0	30	0	0	0	0	0	0	0	0	0	29	0	0	0	0	0	0	0	0	0
Polydactylus_bifurcus.rescaled	3p	+	14	3284	3503	1900	3111	11798	1	32	0	0	0	0	0	1	0	0	0	32	0	0	0	0	0	0	0	0	0
Polydactylus_bifurcus.rescaled	3p	+	15	3458	3519	1851	2970	11798	0	28	0	0	1	0	0	2	0	0	0	24	0	0	0	0	0	0	0	0	0
Polydactylus_bifurcus.rescaled	3p	+	16	3481	3560	1798	2959	11798	0	18	0	0	0	0	0	1	0	0	0	31	0	0	0	0	0	0	0	0	0
Polydactylus_bifurcus.rescaled	3p	+	17	3302	3508	1846	3142	11798	0	29	0	0	0	0	0	0	0	0	0	43	0	0	0	0	0	0	0	0	0
Polydactylus_bifurcus.rescaled	3p	+	18	3384	3467	1884	3063	11798	1	30	0	1	0	1	0	0	0	1	0	31	0	0	0	0	0	0	0	0	0
Polydactylus_bifurcus.rescaled	3p	+	19	3385	3405	1897	3111	11798	0	23	0	0	0	0	1	0	0	2	0	31	0	0	0	0	0	0	0	0	0
Polydactylus_bifurcus.rescaled	3p	+	20	3154	3591	1783	3270	11798	0	20	0	2	0	1	0	0	0	0	0	33	0	0	0	0	0	0	0	0	0
Polydactylus_bifurcus.rescaled	3p	+	21	3293	3626	1897	2982	11798	0	33	0	0	0	0	0	1	0	0	0	32	0	0	0	0	0	0	0	0	0
Polydactylus_bifurcus.rescaled	3p	+	22	3332	3482	1839	3145	11798	0	22	0	0	0	0	0	1	0	0	0	34	0	0	1	0	0	0	0	0	0
Polydactylus_bifurcus.rescaled	3p	+	23	3287	3536	1852	3123	11798	0	23	1	0	0	0	0	0	0	0	0	30	0	0	0	0	0	0	0	0	0
Polydactylus_bifurcus.rescaled	3p	+	24	3365	3463	1913	3057	11798	0	30	0	0	0	0	0	2	0	1	0	32	0	0	0	0	0	0	0	0	0
Polydactylus_bifurcus.rescaled	3p	+	25	3530	3474	1847	2947	11798	0	29	0	0	0	0	0	0	0	1	1	30	0	0	0	0	0	0	0	0	0
Polydactylus_bifurcus.rescaled	3p	+	26	3287	3578	1866	3067	11798	1	18	0	1	0	0	0	0	0	1	0	35	0	0	0	0	0	0	0	0	0
Polydactylus_bifurcus.rescaled	3p	+	27	3454	3446	1907	2991	11798	1	20	1	0	0	0	0	1	0	0	0	31	0	0	0	0	0	0	0	0	0
Polydactylus_bifurcus.rescaled	3p	+	28	3415	3581	1836	2966	11798	1	24	0	0	1	0	0	1	0	0	0	28	0	0	0	0	0	0	0	0	0
Polydactylus_bifurcus.rescaled	3p	+	29	3259	3435	1866	3238	11798	0	31	1	1	0	0	0	1	0	0	1	31	0	0	0	0	0	0	0	0	0
Polydactylus_bifurcus.rescaled	3p	+	30	3315	3573	1899	3011	11798	0	32	2	0	0	0	0	0	0	1	0	29	0	0	1	0	0	0	0	0	0
Polydactylus_bifurcus.rescaled	3p	+	31	3362	3422	1878	3031	11693	0	32	0	1	0	0	0	0	0	0	0	37	0	0	0	0	0	0	0	0	0
Polydactylus_bifurcus.rescaled	3p	+	32	3250	3546	1871	2941	11608	1	36	0	1	1	0	0	0	0	1	0	32	0	0	0	0	0	0	0	0	0
Polydactylus_bifurcus.rescaled	3p	+	33	3325	3371	1921	2908	11525	0	26	1	1	1	0	0	1	0	0	0	28	0	0	0	0	0	0	0	0	0
Polydactylus_bifurcus.rescaled	3p	+	34	3263	3454	1797	2920	11434	0	38	0	0	0	0	0	0	0	0	1	25	0	0	0	0	0	0	0	0	0
Polydactylus_bifurcus.rescaled	3p	+	35	3304	3334	1699	3014	11351	1	27	1	1	0	0	0	0	0	0	0	26	0	0	0	0	0	0	0	0	0
Polydactylus_bifurcus.rescaled	3p	+	36	3210	3420	1730	2905	11265	0	25	1	1	0	1	0	0	0	0	0	35	0	0	0	0	0	0	0	0	0
Polydactylus_bifurcus.rescaled	3p	+	37	3193	3384	1764	2840	11181	0	33	0	0	0	0	0	0	0	0	0	33	0	0	0	0	0	0	0	0	0
Polydactylus_bifurcus.rescaled	3p	+	38	3131	3274	1712	2972	11089	0	37	0	2	0	0	0	0	0	2	0	27	0	0	0	0	0	0	0	0	0
Polydactylus_bifurcus.rescaled	3p	+	39	3098	3285	1755	2830	10968	0	22	2	0	0	0	0	0	0	1	1	23	0	0	0	0	0	0	0	0	0
Polydactylus_bifurcus.rescaled	3p	+	40	3098	3184	1784	2797	10863	0	35	0	1	1	0	0	0	0	0	0	18	0	1	0	0	0	0	0	0	0
Polydactylus_bifurcus.rescaled	3p	+	41	3005	3184	1724	2827	10740	1	43	0	1	0	1	0	1	0	0	0	31	0	0	0	0	0	0	0	0	0
Polydactylus_bifurcus.rescaled	3p	+	42	2976	3160	1758	2721	10615	1	34	0	2	0	0	0	0	0	0	0	30	0	0	0	0	0	0	0	0	0
Polydactylus_bifurcus.rescaled	3p	+	43	3033	3089	1666	2694	10482	0	26	0	1	1	1	1	0	0	0	0	31	0	0	0	0	0	0	0	0	0
Polydactylus_bifurcus.rescaled	3p	+	44	2917	3157	1634	2631	10339	0	42	0	0	1	0	0	0	0	0	0	18	0	0	0	0	0	0	0	0	0
Polydactylus_bifurcus.rescaled	3p	+	45	2904	3038	1692	2563	10197	1	33	0	2	1	0	0	0	0	0	1	28	0	1	0	0	0	0	0	0	0
Polydactylus_bifurcus.rescaled	3p	+	46	2993	2946	1584	2553	10076	1	32	0	0	0	0	0	0	1	1	2	29	0	0	0	0	0	0	0	0	0
Polydactylus_bifurcus.rescaled	3p	+	47	2776	2984	1630	2570	9960	0	31	2	0	0	0	0	1	0	0	0	26	0	0	0	0	0	0	0	0	0
Polydactylus_bifurcus.rescaled	3p	+	48	2716	2921	1696	2501	9834	0	33	1	0	1	0	0	0	0	1	1	23	0	0	0	0	0	0	0	0	0
Polydactylus_bifurcus.rescaled	3p	+	49	2846	2926	1539	2397	9708	1	27	0	0	1	0	0	0	0	1	0	19	1	0	0	0	0	0	0	0	0
Polydactylus_bifurcus.rescaled	3p	+	50	2724	2940	1496	2410	9570	0	44	0	1	0	0	0	0	0	0	0	26	0	0	0	0	0	0	0	0	0
Polydactylus_bifurcus.rescaled	3p	+	51	2571	2822	1639	2403	9435	0	37	0	0	1	0	0	0	0	0	0	27	0	0	0	1	0	0	0	0	0
Polydactylus_bifurcus.rescaled	3p	+	52	2630	2791	1496	2383	9300	0	39	0	0	0	0	0	0	0	1	0	24	0	0	0	0	0	0	0	0	0
Polydactylus_bifurcus.rescaled	3p	+	53	2576	2694	1466	2433	9169	0	34	1	0	0	0	0	1	1	0	0	21	0	0	0	0	0	0	0	0	0
Polydactylus_bifurcus.rescaled	3p	+	54	2504	2794	1514	2250	9062	0	31	1	2	0	0	1	1	0	1	0	30	0	0	0	0	0	0	0	0	0
Polydactylus_bifurcus.rescaled	3p	+	55	2541	2707	1483	2187	8918	0	40	0	0	0	0	0	1	1	0	0	16	0	0	0	0	0	0	0	0	0
Polydactylus_bifurcus.rescaled	3p	+	56	2580	2594	1393	2227	8794	0	32	0	0	0	0	0	1	0	0	0	23	0	0	0	0	0	0	0	0	0
Polydactylus_bifurcus.rescaled	3p	+	57	2490	2592	1450	2141	8673	1	26	0	0	0	0	0	0	0	1	0	32	1	0	0	0	0	0	0	0	0
Polydactylus_bifurcus.rescaled	3p	+	58	2403	2658	1284	2211	8556	0	28	0	0	0	0	1	0	0	0	0	26	0	0	0	0	0	0	0	0	0
Polydactylus_bifurcus.rescaled	3p	+	59	2400	2577	1335	2126	8438	0	28	0	0	0	0	0	0	0	0	0	33	0	0	0	0	0	0	0	0	0
Polydactylus_bifurcus.rescaled	3p	+	60	2447	2536	1324	2012	8319	0	22	0	0	0	1	0	0	1	0	1	20	0	0	0	0	0	0	0	0	0
Polydactylus_bifurcus.rescaled	3p	+	61	2340	2463	1359	2027	8189	0	31	2	0	0	0	0	0	0	0	0	23	0	0	0	0	0	0	0	0	0
Polydactylus_bifurcus.rescaled	3p	+	62	2329	2348	1258	2133	8068	1	37	0	0	0	0	0	0	0	0	0	23	0	0	0	0	0	0	0	0	0
Polydactylus_bifurcus.rescaled	3p	+	63	2376	2251	1303	2007	7937	0	27	2	0	2	0	0	0	0	0	0	20	0	0	0	0	0	0	0	0	0
Polydactylus_bifurcus.rescaled	3p	+	64	2262	2331	1225	1990	7808	0	25	0	1	0	0	0	1	0	0	0	25	0	0	0	0	0	0	0	0	0
Polydactylus_bifurcus.rescaled	3p	+	65	2199	2252	1280	1940	7671	0	15	0	0	0	0	0	0	0	0	1	22	0	0	0	0	0	0	0	0	0
Polydactylus_bifurcus.rescaled	3p	+	66	2179	2195	1299	1899	7572	1	27	0	0	0	0	0	0	0	0	0	21	0	0	0	0	0	0	0	0	0
Polydactylus_bifurcus.rescaled	3p	+	67	2199	2247	1195	1816	7457	1	21	0	1	1	0	0	0	0	0	0	23	0	0	0	0	0	0	0	0	0
Polydactylus_bifurcus.rescaled	3p	+	68	1979	2229	1222	1895	7325	0	22	1	1	0	0	0	1	1	0	0	20	0	0	0	0	0	0	0	0	0
Polydactylus_bifurcus.rescaled	3p	+	69	2139	2052	1233	1799	7223	1	20	0	0	0	1	0	0	0	0	0	21	1	0	0	0	0	0	0	0	0
Polydactylus_bifurcus.rescaled	3p	+	70	2127	2129	1137	1730	7123	0	25	0	0	0	1	0	1	0	0	0	19	0	0	0	0	0	0	0	0	0
Polydactylus_bifurcus.rescaled	3p	-	1	2297	1686	3579	2699	10261	1	77	1	2	0	2	0	0	3	2	0	8	0	0	0	0	0	0	0	0	0
Polydactylus_bifurcus.rescaled	3p	-	2	2348	1658	3524	2728	10258	0	82	1	1	0	0	0	0	0	2	0	31	0	0	0	0	0	0	0	0	0
Polydactylus_bifurcus.rescaled	3p	-	3	2147	1768	3629	2718	10262	0	44	3	0	0	0	0	0	0	1	1	90	0	0	0	0	0	0	0	0	0
Polydactylus_bifurcus.rescaled	3p	-	4	1823	1814	3682	2942	10261	1	25	1	0	0	2	0	0	1	0	0	96	0	0	0	0	0	0	0	0	0
Polydactylus_bifurcus.rescaled	3p	-	5	2131	1605	3561	2965	10262	1	23	0	0	0	1	0	0	0	0	0	84	0	0	0	0	0	0	0	0	0
Polydactylus_bifurcus.rescaled	3p	-	6	2481	1513	3590	2678	10262	1	14	0	0	0	0	0	1	0	2	0	78	0	0	0	0	0	0	0	0	0
Polydactylus_bifurcus.rescaled	3p	-	7	2608	1596	3138	2920	10262	2	26	0	0	0	1	0	1	0	0	1	68	0	0	0	0	0	0	0	0	0
Polydactylus_bifurcus.rescaled	3p	-	8	2740	1621	2925	2976	10262	1	17	2	0	0	0	0	0	0	0	0	75	0	0	0	0	0	0	0	0	0
Polydactylus_bifurcus.rescaled	3p	-	9	2862	1606	2862	2932	10262	0	10	1	1	0	0	0	1	0	0	1	54	0	0	0	0	0	0	0	0	0
Polydactylus_bifurcus.rescaled	3p	-	10	2711	1653	2920	2977	10261	0	15	2	0	0	0	0	0	0	0	0	52	0	0	0	0	1	0	0	0	0
Polydactylus_bifurcus.rescaled	3p	-	11	2695	1632	2965	2970	10262	0	20	1	1	0	0	0	0	0	0	0	50	0	0	0	0	0	0	0	0	0
Polydactylus_bifurcus.rescaled	3p	-	12	2796	1623	2878	2965	10262	0	14	1	0	0	0	0	0	0	0	0	54	0	0	0	0	0	0	0	0	0
Polydactylus_bifurcus.rescaled	3p	-	13	2712	1653	2853	3044	10262	0	21	1	0	0	0	1	0	0	0	0	42	0	0	0	0	0	0	0	0	0
Polydactylus_bifurcus.rescaled	3p	-	14	2708	1690	2952	2912	10262	0	12	0	0	0	0	0	1	0	0	0	55	0	0	0	0	0	0	0	0	0
Polydactylus_bifurcus.rescaled	3p	-	15	2797	1717	2894	2854	10262	0	12	1	0	0	0	0	1	0	0	0	56	0	0	0	0	0	0	0	0	0
Polydactylus_bifurcus.rescaled	3p	-	16	2686	1683	2910	2983	10262	1	14	1	0	0	0	0	0	0	0	0	64	0	0	0	0	0	0	0	0	0
Polydactylus_bifurcus.rescaled	3p	-	17	2608	1742	2952	2960	10262	0	12	0	0	1	1	0	0	0	0	1	41	0	0	1	0	0	0	0	0	0
Polydactylus_bifurcus.rescaled	3p	-	18	2706	1726	2897	2933	10262	1	9	0	1	0	0	0	0	0	0	0	55	0	0	0	0	0	0	0	0	0
Polydactylus_bifurcus.rescaled	3p	-	19	2656	1648	3005	2953	10262	0	12	0	0	0	1	0	0	0	0	0	55	0	0	0	0	0	0	0	0	0
Polydactylus_bifurcus.rescaled	3p	-	20	2601	1792	2964	2905	10262	1	9	1	0	0	0	0	0	0	0	0	55	0	0	0	0	0	0	0	0	0
Polydactylus_bifurcus.rescaled	3p	-	21	2698	1720	2974	2870	10262	0	15	1	0	0	0	0	0	0	0	1	59	0	0	0	0	0	0	0	0	0
Polydactylus_bifurcus.rescaled	3p	-	22	2589	1679	3037	2957	10262	1	9	0	0	0	0	0	0	0	0	0	51	0	0	0	0	0	0	0	0	0
Polydactylus_bifurcus.rescaled	3p	-	23	2547	1810	2956	2949	10262	0	11	0	0	0	0	0	0	0	0	0	59	0	0	0	0	0	0	0	0	0
Polydactylus_bifurcus.rescaled	3p	-	24	2771	1696	2934	2861	10262	0	16	0	0	0	0	0	0	0	0	0	54	0	0	0	0	0	0	0	0	0
Polydactylus_bifurcus.rescaled	3p	-	25	2672	1689	3013	2887	10261	0	18	0	0	0	0	0	1	0	0	0	60	0	0	0	0	0	0	0	1	0
Polydactylus_bifurcus.rescaled	3p	-	26	2742	1785	2865	2869	10261	0	13	2	0	1	0	0	0	0	0	0	66	0	0	0	0	0	0	0	0	0
Polydactylus_bifurcus.rescaled	3p	-	27	2723	1667	2957	2915	10262	0	7	1	1	0	0	0	0	0	1	1	45	0	0	0	0	0	0	0	0	0
Polydactylus_bifurcus.rescaled	3p	-	28	2737	1646	2940	2939	10262	1	6	0	0	0	0	0	0	0	1	0	53	0	0	0	0	0	0	0	0	0
Polydactylus_bifurcus.rescaled	3p	-	29	2717	1762	2779	3004	10262	2	19	2	1	0	0	0	0	1	0	0	52	0	0	0	0	0	0	0	0	0
Polydactylus_bifurcus.rescaled	3p	-	30	2657	1722	2918	2965	10262	2	11	0	0	1	0	0	0	0	0	2	57	0	0	0	0	0	0	0	0	0
Polydactylus_bifurcus.rescaled	3p	-	31	2655	1589	3088	2819	10151	2	18	1	0	0	1	0	0	0	0	0	51	0	0	0	0	0	0	0	0	0
Polydactylus_bifurcus.rescaled	3p	-	32	2608	1676	2903	2867	10054	1	14	1	1	0	0	0	0	0	0	0	61	0	0	0	0	0	0	0	0	0
Polydactylus_bifurcus.rescaled	3p	-	33	2658	1668	2845	2784	9955	0	12	0	2	0	0	0	0	0	0	1	57	0	0	0	0	0	0	0	0	0
Polydactylus_bifurcus.rescaled	3p	-	34	2564	1593	2884	2810	9851	0	15	0	1	0	0	0	0	0	0	0	53	0	0	0	0	0	0	0	0	0
Polydactylus_bifurcus.rescaled	3p	-	35	2535	1688	2783	2727	9733	0	19	0	0	0	0	0	0	0	1	1	54	0	0	0	0	0	0	0	0	0
Polydactylus_bifurcus.rescaled	3p	-	36	2540	1670	2706	2672	9588	1	17	0	0	0	0	0	0	0	1	0	47	0	0	0	0	0	0	0	0	0
Polydactylus_bifurcus.rescaled	3p	-	37	2473	1633	2734	2614	9454	0	19	0	1	0	0	0	0	0	0	0	51	0	0	0	0	0	0	0	0	0
Polydactylus_bifurcus.rescaled	3p	-	38	2507	1614	2686	2529	9336	0	20	1	0	0	0	0	0	0	0	0	60	0	0	0	0	0	0	0	0	0
Polydactylus_bifurcus.rescaled	3p	-	39	2473	1541	2633	2520	9167	0	13	0	0	0	0	0	0	0	0	0	49	0	0	0	0	0	0	0	0	0
Polydactylus_bifurcus.rescaled	3p	-	40	2417	1470	2571	2553	9011	2	19	0	1	0	1	0	0	0	0	0	51	0	0	0	0	0	0	0	0	0
Polydactylus_bifurcus.rescaled	3p	-	41	2313	1552	2568	2449	8882	1	23	0	0	0	0	0	0	0	0	0	43	0	0	0	0	0	0	0	0	0
Polydactylus_bifurcus.rescaled	3p	-	42	2315	1496	2546	2385	8742	0	16	1	0	0	1	0	0	0	0	0	45	0	0	0	0	0	0	0	0	0
Polydactylus_bifurcus.rescaled	3p	-	43	2237	1472	2497	2387	8593	1	12	0	0	0	0	0	1	1	0	0	46	0	0	0	0	0	0	0	0	0
Polydactylus_bifurcus.rescaled	3p	-	44	2240	1475	2451	2264	8430	0	18	0	0	0	0	0	0	0	0	0	47	0	0	0	0	0	0	0	0	0
Polydactylus_bifurcus.rescaled	3p	-	45	2190	1443	2353	2294	8280	2	9	0	0	0	0	0	0	0	0	0	33	0	0	0	0	0	0	0	0	0
Polydactylus_bifurcus.rescaled	3p	-	46	2133	1306	2415	2279	8133	0	16	0	0	0	0	1	0	0	0	0	51	0	0	0	0	0	0	0	0	0
Polydactylus_bifurcus.rescaled	3p	-	47	2101	1404	2230	2251	7986	0	10	1	0	0	0	0	0	0	0	0	42	0	0	0	0	0	0	0	0	0
Polydactylus_bifurcus.rescaled	3p	-	48	2138	1293	2189	2216	7836	0	10	1	0	0	0	0	0	0	0	0	40	0	0	0	0	0	0	0	0	0
Polydactylus_bifurcus.rescaled	3p	-	49	2113	1314	2165	2112	7704	0	12	1	1	0	0	0	0	0	0	0	40	0	0	0	0	0	0	0	0	0
Polydactylus_bifurcus.rescaled	3p	-	50	2057	1306	2135	2049	7547	1	21	0	0	1	0	0	0	0	0	0	42	1	0	0	0	0	0	0	0	0
Polydactylus_bifurcus.rescaled	3p	-	51	2010	1231	2156	2005	7402	0	17	2	0	0	0	0	0	0	1	0	36	0	0	0	0	0	0	0	0	0
Polydactylus_bifurcus.rescaled	3p	-	52	1972	1218	2019	2044	7253	0	12	0	0	0	0	0	0	0	1	0	39	0	0	0	0	0	0	0	0	0
Polydactylus_bifurcus.rescaled	3p	-	53	1954	1233	2036	1862	7085	1	17	1	0	0	0	0	0	0	1	0	48	0	0	0	0	0	0	0	0	0
Polydactylus_bifurcus.rescaled	3p	-	54	1868	1180	1980	1902	6930	0	19	1	0	0	1	0	0	1	0	0	44	0	0	0	0	0	0	0	0	0
Polydactylus_bifurcus.rescaled	3p	-	55	1790	1115	1973	1888	6766	0	10	1	1	0	0	0	1	0	0	1	46	0	0	0	0	0	0	0	0	0
Polydactylus_bifurcus.rescaled	3p	-	56	1749	1159	1914	1797	6619	0	10	0	0	0	0	0	0	0	1	0	36	0	0	0	0	0	0	0	0	0
Polydactylus_bifurcus.rescaled	3p	-	57	1789	1094	1883	1713	6479	0	12	1	1	1	0	0	0	1	2	0	29	0	0	0	0	0	0	0	0	0
Polydactylus_bifurcus.rescaled	3p	-	58	1715	1036	1863	1711	6325	0	16	0	0	0	0	0	0	1	0	0	31	0	0	0	0	0	0	0	0	0
Polydactylus_bifurcus.rescaled	3p	-	59	1653	1034	1774	1735	6196	1	6	0	0	0	0	0	1	0	0	0	32	0	0	0	0	0	0	0	0	0
Polydactylus_bifurcus.rescaled	3p	-	60	1726	1047	1688	1587	6048	0	12	2	2	0	0	0	0	0	0	0	27	0	0	0	0	0	0	0	0	0
Polydactylus_bifurcus.rescaled	3p	-	61	1609	963	1720	1606	5898	0	11	0	0	0	0	0	0	0	0	0	34	0	0	0	0	0	0	0	0	0
Polydactylus_bifurcus.rescaled	3p	-	62	1598	958	1602	1601	5759	0	7	0	0	0	0	0	0	0	0	0	34	0	0	0	0	0	0	0	0	0
Polydactylus_bifurcus.rescaled	3p	-	63	1495	898	1674	1559	5626	0	10	1	0	0	0	0	0	0	1	0	20	0	0	0	0	0	0	0	0	0
Polydactylus_bifurcus.rescaled	3p	-	64	1463	909	1598	1525	5495	0	9	1	0	0	0	0	0	0	0	1	31	0	0	0	0	0	0	0	0	0
Polydactylus_bifurcus.rescaled	3p	-	65	1435	917	1559	1461	5372	0	8	0	0	1	0	0	0	0	0	0	23	0	0	0	0	0	0	0	0	0
Polydactylus_bifurcus.rescaled	3p	-	66	1456	875	1525	1391	5247	0	8	1	0	0	0	0	0	0	0	0	23	0	0	0	0	0	0	0	0	0
Polydactylus_bifurcus.rescaled	3p	-	67	1417	792	1537	1376	5122	0	10	0	0	0	0	0	1	0	0	0	26	0	0	0	0	0	0	0	0	0
Polydactylus_bifurcus.rescaled	3p	-	68	1362	871	1423	1342	4998	0	9	1	0	0	0	0	0	0	0	1	29	0	0	0	0	0	0	0	0	0
Polydactylus_bifurcus.rescaled	3p	-	69	1380	847	1384	1260	4871	0	8	0	0	0	1	0	0	0	0	0	26	0	0	0	0	0	0	0	0	0
Polydactylus_bifurcus.rescaled	3p	-	70	1318	766	1374	1303	4761	0	10	0	0	0	0	0	0	0	1	0	27	0	0	0	0	0	0	0	0	0
Polydactylus_bifurcus.rescaled	5p	+	1	3168	3978	2015	2635	11796	4	324	9	1	4	8	2	4	1	7	1	90	0	0	0	0	0	0	0	0	0
Polydactylus_bifurcus.rescaled	5p	+	2	3125	3910	1896	2865	11796	1	228	2	0	0	2	1	4	1	1	2	72	0	0	0	0	0	0	0	0	0
Polydactylus_bifurcus.rescaled	5p	+	3	3313	3775	1763	2946	11797	2	105	2	0	0	0	0	1	0	1	0	41	0	0	0	0	0	0	0	0	0
Polydactylus_bifurcus.rescaled	5p	+	4	3371	3673	1810	2944	11798	0	73	0	0	0	0	0	0	1	0	0	34	0	0	0	0	0	0	0	0	0
Polydactylus_bifurcus.rescaled	5p	+	5	3391	3606	1871	2930	11798	0	55	0	0	0	0	0	0	0	0	1	40	0	0	0	0	0	0	0	0	0
Polydactylus_bifurcus.rescaled	5p	+	6	3365	3610	1846	2977	11798	1	44	1	1	1	0	0	0	0	1	0	34	0	0	0	0	0	0	0	0	0
Polydactylus_bifurcus.rescaled	5p	+	7	3312	3623	1866	2997	11798	0	37	1	0	1	0	0	0	0	0	0	38	0	0	0	0	0	0	0	0	0
Polydactylus_bifurcus.rescaled	5p	+	8	3438	3522	1837	3001	11798	0	28	0	1	0	0	0	1	0	0	0	23	0	0	0	0	0	0	0	0	0
Polydactylus_bifurcus.rescaled	5p	+	9	3373	3502	1883	3040	11798	0	39	1	0	0	0	0	0	0	0	0	28	0	0	0	0	0	0	0	0	0
Polydactylus_bifurcus.rescaled	5p	+	10	3314	3503	1900	3081	11798	0	34	0	1	0	0	0	0	0	0	0	26	0	0	0	0	0	0	0	0	0
Polydactylus_bifurcus.rescaled	5p	+	11	3370	3547	1837	3044	11798	1	26	2	1	0	0	0	1	0	0	0	31	0	0	0	0	0	0	0	0	0
Polydactylus_bifurcus.rescaled	5p	+	12	3429	3473	1884	3012	11798	0	37	1	0	0	1	0	0	0	0	0	31	0	0	0	0	0	0	0	0	0
Polydactylus_bifurcus.rescaled	5p	+	13	3333	3481	1914	3070	11798	1	28	0	1	0	0	0	0	0	0	1	35	0	0	0	0	0	0	0	0	0
Polydactylus_bifurcus.rescaled	5p	+	14	3367	3498	1864	3069	11798	1	24	1	0	1	0	0	0	0	0	0	32	0	0	0	0	0	0	0	0	0
Polydactylus_bifurcus.rescaled	5p	+	15	3376	3499	1885	3038	11798	0	25	0	1	1	0	0	0	0	0	0	26	0	0	0	0	0	0	0	0	0
Polydactylus_bifurcus.rescaled	5p	+	16	3349	3489	1878	3082	11798	0	28	1	0	0	0	0	0	0	0	0	32	0	0	0	0	0	0	0	0	0
Polydactylus_bifurcus.rescaled	5p	+	17	3368	3541	1855	3034	11798	1	28	1	0	0	0	0	1	0	0	0	27	0	0	0	0	0	0	0	0	0
Polydactylus_bifurcus.rescaled	5p	+	18	3410	3514	1897	2977	11798	0	30	0	0	1	0	0	0	0	1	1	31	0	0	0	0	0	0	0	0	0
Polydactylus_bifurcus.rescaled	5p	+	19	3337	3539	1863	3059	11798	0	24	0	0	1	0	0	0	0	0	0	42	0	0	0	0	0	0	0	0	0
Polydactylus_bifurcus.rescaled	5p	+	20	3295	3578	1880	3045	11798	1	24	1	0	0	0	0	0	0	0	0	38	0	0	0	0	0	0	0	0	0
Polydactylus_bifurcus.rescaled	5p	+	21	3361	3583	1875	2979	11798	0	21	1	0	1	0	0	1	0	1	0	28	0	0	0	0	0	0	0	0	0
Polydactylus_bifurcus.rescaled	5p	+	22	3354	3502	1861	3081	11798	0	32	0	1	0	0	0	2	0	0	0	31	0	0	0	0	0	0	0	0	0
Polydactylus_bifurcus.rescaled	5p	+	23	3380	3520	1832	3066	11798	1	18	0	0	0	0	0	0	0	0	0	33	0	0	0	0	0	0	0	0	0
Polydactylus_bifurcus.rescaled	5p	+	24	3380	3489	1907	3022	11798	1	18	0	1	0	0	0	0	0	0	0	35	0	0	0	0	0	0	0	0	0
Polydactylus_bifurcus.rescaled	5p	+	25	3344	3504	1870	3080	11798	1	28	1	0	0	0	0	0	0	0	0	38	0	0	0	0	0	0	0	0	0
Polydactylus_bifurcus.rescaled	5p	+	26	3425	3492	1873	3008	11798	0	32	0	0	0	0	0	2	0	1	0	29	1	0	0	0	0	0	0	0	0
Polydactylus_bifurcus.rescaled	5p	+	27	3331	3528	1903	3035	11797	0	18	0	0	1	0	0	0	0	0	0	43	0	0	0	0	0	0	0	0	0
Polydactylus_bifurcus.rescaled	5p	+	28	3339	3513	1903	3043	11798	0	21	0	0	0	0	0	2	0	0	0	22	0	0	0	1	0	0	0	0	0
Polydactylus_bifurcus.rescaled	5p	+	29	3332	3523	1902	3041	11798	1	28	1	1	0	0	0	0	0	0	1	27	0	0	0	0	0	0	0	0	0
Polydactylus_bifurcus.rescaled	5p	+	30	3300	3527	1930	3041	11798	0	26	0	0	0	1	0	0	0	0	0	28	0	0	0	0	0	0	0	0	0
Polydactylus_bifurcus.rescaled	5p	+	31	3295	3488	1910	3001	11694	1	31	1	0	0	0	0	0	0	0	0	27	0	0	0	0	0	0	0	0	0
Polydactylus_bifurcus.rescaled	5p	+	32	3302	3480	1863	2963	11608	1	32	1	0	0	0	0	1	0	0	0	29	0	0	0	0	0	0	0	0	0
Polydactylus_bifurcus.rescaled	5p	+	33	3221	3475	1873	2955	11524	0	38	0	0	0	0	0	1	0	0	0	35	0	0	0	0	0	0	0	0	0
Polydactylus_bifurcus.rescaled	5p	+	34	3218	3411	1852	2953	11434	2	21	0	0	0	0	0	0	0	0	1	29	0	0	0	0	0	0	0	0	0
Polydactylus_bifurcus.rescaled	5p	+	35	3263	3347	1828	2913	11351	0	26	1	2	0	0	0	0	0	0	0	25	0	0	0	0	0	0	0	0	0
Polydactylus_bifurcus.rescaled	5p	+	36	3145	3413	1845	2862	11265	2	27	1	1	0	1	0	0	1	0	0	22	0	0	0	0	0	0	0	0	0
Polydactylus_bifurcus.rescaled	5p	+	37	3141	3315	1810	2915	11181	0	30	0	2	0	1	0	1	0	0	0	33	0	0	0	0	0	0	0	0	0
Polydactylus_bifurcus.rescaled	5p	+	38	3161	3339	1777	2812	11089	0	29	0	0	0	1	0	0	0	0	0	21	0	1	0	1	0	0	0	0	0
Polydactylus_bifurcus.rescaled	5p	+	39	3148	3274	1774	2772	10968	0	39	0	0	0	0	0	0	0	0	0	26	0	0	0	0	0	0	0	0	0
Polydactylus_bifurcus.rescaled	5p	+	40	3072	3275	1728	2788	10863	1	28	1	0	0	0	0	0	0	0	0	30	0	0	0	0	0	0	0	0	0
Polydactylus_bifurcus.rescaled	5p	+	41	3096	3192	1702	2750	10740	0	36	2	0	0	0	0	0	0	1	1	26	0	0	0	0	0	0	0	0	0
Polydactylus_bifurcus.rescaled	5p	+	42	3023	3188	1714	2690	10615	0	38	0	1	0	0	0	0	0	0	0	27	0	0	0	0	0	0	0	0	0
Polydactylus_bifurcus.rescaled	5p	+	43	2986	3130	1706	2660	10482	0	34	1	1	0	0	0	0	0	0	0	28	0	0	0	0	0	0	0	0	0
Polydactylus_bifurcus.rescaled	5p	+	44	2941	3100	1684	2614	10339	0	36	0	0	0	0	0	0	0	0	1	32	0	0	0	0	0	0	0	0	0
Polydactylus_bifurcus.rescaled	5p	+	45	2878	3030	1705	2584	10197	0	34	0	1	0	0	0	1	0	1	0	14	0	0	0	0	0	0	0	0	0
Polydactylus_bifurcus.rescaled	5p	+	46	2821	3051	1613	2591	10076	1	28	1	0	1	0	0	0	0	0	0	24	0	0	0	0	0	0	0	0	0
Polydactylus_bifurcus.rescaled	5p	+	47	2845	3013	1584	2518	9960	0	27	1	0	0	0	0	0	0	0	0	25	0	0	0	0	0	0	0	0	0
Polydactylus_bifurcus.rescaled	5p	+	48	2839	2947	1591	2456	9833	0	28	0	0	0	0	0	1	0	0	0	26	0	0	0	0	0	0	0	0	0
Polydactylus_bifurcus.rescaled	5p	+	49	2805	2919	1507	2476	9707	0	39	0	1	0	0	0	1	0	0	0	36	0	0	0	0	0	1	0	0	0
Polydactylus_bifurcus.rescaled	5p	+	50	2745	2877	1519	2429	9570	0	24	2	0	0	0	0	0	0	0	0	14	0	0	0	0	0	0	0	0	0
Polydactylus_bifurcus.rescaled	5p	+	51	2625	2808	1577	2425	9435	0	34	1	0	0	0	0	0	0	0	0	34	1	0	0	0	0	0	0	0	0
Polydactylus_bifurcus.rescaled	5p	+	52	2628	2777	1538	2356	9299	0	29	1	1	0	0	0	0	0	0	0	31	0	0	0	0	0	0	0	0	0
Polydactylus_bifurcus.rescaled	5p	+	53	2586	2768	1501	2314	9169	0	33	0	0	0	0	0	2	0	0	0	35	0	0	0	0	0	0	0	0	0
Polydactylus_bifurcus.rescaled	5p	+	54	2576	2725	1449	2312	9062	0	20	1	1	1	0	0	1	0	0	0	20	0	0	0	0	0	0	0	0	0
Polydactylus_bifurcus.rescaled	5p	+	55	2484	2672	1446	2316	8918	0	25	1	0	0	1	0	0	1	1	0	19	0	0	0	0	0	0	0	0	0
Polydactylus_bifurcus.rescaled	5p	+	56	2473	2634	1466	2221	8794	0	27	0	1	0	0	0	1	0	0	0	20	0	0	0	0	0	0	0	0	0
Polydactylus_bifurcus.rescaled	5p	+	57	2438	2547	1495	2192	8672	0	36	0	0	0	0	0	0	0	0	0	28	0	0	1	0	0	0	0	0	0
Polydactylus_bifurcus.rescaled	5p	+	58	2406	2582	1391	2177	8556	0	33	1	0	1	0	0	1	0	0	0	17	0	1	0	0	0	0	0	0	0
Polydactylus_bifurcus.rescaled	5p	+	59	2412	2590	1324	2112	8438	0	38	0	2	0	0	0	0	0	0	0	13	0	0	0	0	0	0	0	0	0
Polydactylus_bifurcus.rescaled	5p	+	60	2381	2449	1367	2122	8319	0	20	0	0	0	1	1	1	0	1	1	26	0	0	0	0	0	0	0	0	0
Polydactylus_bifurcus.rescaled	5p	+	61	2348	2411	1291	2139	8189	0	24	0	1	0	0	0	0	1	0	0	19	0	0	0	0	0	0	0	0	0
Polydactylus_bifurcus.rescaled	5p	+	62	2333	2411	1315	2009	8068	0	24	0	1	0	0	0	1	0	1	0	18	0	0	0	0	0	0	0	0	0
Polydactylus_bifurcus.rescaled	5p	+	63	2275	2355	1326	1980	7936	0	15	0	1	0	0	1	0	0	0	0	31	0	0	0	0	0	0	0	0	0
Polydactylus_bifurcus.rescaled	5p	+	64	2184	2302	1289	2033	7808	1	22	0	1	0	0	0	0	0	0	0	24	0	0	0	0	0	0	0	0	0
Polydactylus_bifurcus.rescaled	5p	+	65	2197	2281	1250	1943	7671	0	15	0	0	0	0	0	1	0	0	0	19	0	0	0	0	0	0	0	0	0
Polydactylus_bifurcus.rescaled	5p	+	66	2148	2277	1248	1899	7572	0	26	0	0	0	0	0	0	0	1	1	18	0	0	0	0	0	0	0	0	0
Polydactylus_bifurcus.rescaled	5p	+	67	2120	2196	1203	1938	7457	0	20	0	1	0	0	0	0	1	0	0	25	0	0	0	0	0	0	0	0	0
Polydactylus_bifurcus.rescaled	5p	+	68	2100	2222	1147	1856	7325	0	23	0	0	0	0	0	1	0	0	0	22	0	0	0	0	0	0	0	0	0
Polydactylus_bifurcus.rescaled	5p	+	69	2074	2144	1198	1806	7222	1	24	0	0	0	0	0	0	0	0	0	17	0	0	0	0	0	0	0	0	0
Polydactylus_bifurcus.rescaled	5p	+	70	2031	2091	1192	1809	7123	1	16	1	0	0	0	0	1	0	0	0	21	0	0	0	0	0	0	0	0	0
Polydactylus_bifurcus.rescaled	5p	-	1	2540	1858	3319	2544	10261	4	143	9	4	1	3	1	2	2	10	2	141	0	0	0	0	0	0	0	0	0
Polydactylus_bifurcus.rescaled	5p	-	2	2529	1788	3065	2878	10260	5	124	5	1	0	1	1	0	0	1	0	82	0	0	0	0	0	0	0	0	0
Polydactylus_bifurcus.rescaled	5p	-	3	2633	1839	2969	2821	10262	1	45	1	1	0	0	0	0	0	1	0	67	0	0	0	0	0	0	0	0	0
Polydactylus_bifurcus.rescaled	5p	-	4	2685	1773	2957	2847	10262	1	24	2	0	0	0	0	0	0	0	0	56	0	0	0	0	0	0	0	0	0
Polydactylus_bifurcus.rescaled	5p	-	5	2683	1686	3011	2882	10262	1	25	0	0	1	0	0	0	0	0	0	62	0	0	0	0	0	0	0	0	0
Polydactylus_bifurcus.rescaled	5p	-	6	2704	1693	2957	2907	10261	0	14	0	0	0	0	0	0	0	0	0	57	0	0	0	0	0	0	0	0	0
Polydactylus_bifurcus.rescaled	5p	-	7	2666	1774	2926	2895	10261	0	24	0	1	0	0	0	0	1	0	0	61	0	0	0	0	0	0	0	1	0
Polydactylus_bifurcus.rescaled	5p	-	8	2734	1652	2952	2924	10262	0	9	0	0	0	0	0	0	1	0	0	65	0	0	0	0	0	0	0	0	0
Polydactylus_bifurcus.rescaled	5p	-	9	2820	1661	2926	2855	10262	0	17	0	0	1	0	0	0	0	1	1	56	0	0	0	0	0	0	0	0	0
Polydactylus_bifurcus.rescaled	5p	-	10	2712	1731	2908	2911	10262	0	17	1	0	0	0	0	0	0	0	0	49	0	0	0	0	0	0	0	0	0
Polydactylus_bifurcus.rescaled	5p	-	11	2712	1697	2947	2906	10262	0	12	1	0	0	0	0	0	0	0	1	57	0	0	0	0	0	0	0	0	0
Polydactylus_bifurcus.rescaled	5p	-	12	2751	1671	2963	2877	10262	0	13	0	0	0	0	0	0	0	0	0	56	0	0	0	0	0	0	0	0	0
Polydactylus_bifurcus.rescaled	5p	-	13	2741	1707	2908	2906	10262	0	15	0	0	0	0	0	0	0	0	1	48	0	0	0	0	0	0	0	0	0
Polydactylus_bifurcus.rescaled	5p	-	14	2735	1690	2907	2930	10262	0	13	1	0	0	0	0	0	0	0	0	60	0	0	0	0	0	0	0	0	0
Polydactylus_bifurcus.rescaled	5p	-	15	2782	1685	2944	2851	10262	0	13	0	0	0	0	0	0	0	0	0	53	0	0	0	0	0	0	0	0	0
Polydactylus_bifurcus.rescaled	5p	-	16	2744	1709	2908	2901	10262	1	7	2	0	0	0	0	0	1	0	0	58	0	0	0	0	0	0	0	0	0
Polydactylus_bifurcus.rescaled	5p	-	17	2746	1653	2988	2875	10262	0	16	0	0	0	0	0	0	0	0	0	49	0	0	0	0	0	0	0	0	0
Polydactylus_bifurcus.rescaled	5p	-	18	2764	1704	2972	2822	10262	1	9	0	0	0	0	0	0	0	0	2	54	0	0	0	0	0	0	0	0	0
Polydactylus_bifurcus.rescaled	5p	-	19	2717	1753	2928	2864	10262	1	9	1	1	0	0	0	0	0	0	0	61	0	0	0	0	0	0	0	0	0
Polydactylus_bifurcus.rescaled	5p	-	20	2695	1684	2914	2969	10262	0	13	0	0	0	0	0	0	0	0	0	53	0	0	0	0	0	0	0	0	0
Polydactylus_bifurcus.rescaled	5p	-	21	2737	1669	2941	2915	10262	1	15	1	0	0	1	0	1	0	0	2	45	0	0	0	0	0	0	0	0	0
Polydactylus_bifurcus.rescaled	5p	-	22	2675	1715	3002	2870	10262	1	19	0	0	1	0	0	0	0	0	0	50	0	0	0	0	0	0	0	0	0
Polydactylus_bifurcus.rescaled	5p	-	23	2658	1673	2987	2944	10262	0	16	0	0	0	0	0	0	0	0	0	51	0	0	0	0	0	0	0	0	0
Polydactylus_bifurcus.rescaled	5p	-	24	2722	1660	2918	2962	10262	0	10	1	0	1	0	0	0	0	0	0	57	0	0	0	0	0	0	0	0	0
Polydactylus_bifurcus.rescaled	5p	-	25	2710	1716	2934	2902	10262	0	15	0	0	1	0	0	0	0	0	0	60	0	0	1	0	0	0	0	0	0
Polydactylus_bifurcus.rescaled	5p	-	26	2718	1675	2982	2887	10262	0	10	0	0	0	1	0	0	0	0	0	43	0	0	0	0	0	0	0	0	0
Polydactylus_bifurcus.rescaled	5p	-	27	2704	1657	2991	2910	10262	1	14	0	0	0	1	0	0	0	0	1	60	0	0	0	0	0	0	0	0	0
Polydactylus_bifurcus.rescaled	5p	-	28	2685	1747	2949	2881	10262	0	14	0	0	0	0	0	0	1	1	0	44	0	0	0	0	0	0	0	0	0
Polydactylus_bifurcus.rescaled	5p	-	29	2638	1694	3020	2910	10262	0	13	0	0	0	0	0	1	0	0	0	58	0	0	0	0	0	0	0	0	0
Polydactylus_bifurcus.rescaled	5p	-	30	2669	1731	2979	2883	10262	2	7	2	0	0	0	0	0	0	0	0	59	0	0	0	0	0	0	0	0	0
Polydactylus_bifurcus.rescaled	5p	-	31	2655	1670	2963	2863	10151	1	12	0	0	0	0	0	0	0	1	1	34	0	0	0	0	0	0	0	0	0
Polydactylus_bifurcus.rescaled	5p	-	32	2613	1647	2925	2869	10054	0	12	0	0	0	0	0	0	0	0	0	48	0	0	0	0	0	0	0	0	0
Polydactylus_bifurcus.rescaled	5p	-	33	2566	1646	2962	2781	9955	0	14	3	0	0	0	0	0	0	0	0	48	0	0	0	0	0	0	0	0	0
Polydactylus_bifurcus.rescaled	5p	-	34	2540	1665	2886	2759	9850	0	12	0	0	1	0	0	0	0	0	0	61	0	0	0	0	0	0	0	0	0
Polydactylus_bifurcus.rescaled	5p	-	35	2514	1627	2890	2703	9734	0	19	0	0	0	1	0	0	1	0	0	64	0	0	0	0	0	0	0	0	0
Polydactylus_bifurcus.rescaled	5p	-	36	2482	1593	2854	2659	9588	0	18	0	1	0	1	0	0	0	1	0	46	0	0	0	0	0	0	0	0	0
Polydactylus_bifurcus.rescaled	5p	-	37	2434	1602	2799	2619	9454	0	10	2	0	0	0	0	0	0	0	0	45	0	0	0	0	0	0	0	0	0
Polydactylus_bifurcus.rescaled	5p	-	38	2373	1579	2736	2647	9335	0	13	0	0	0	0	0	0	0	0	0	51	0	0	0	0	0	0	0	0	0
Polydactylus_bifurcus.rescaled	5p	-	39	2355	1545	2744	2523	9167	0	12	0	1	0	0	0	0	0	1	0	44	0	0	0	0	0	0	0	0	0
Polydactylus_bifurcus.rescaled	5p	-	40	2318	1519	2641	2533	9011	1	17	2	1	0	0	0	0	0	0	0	46	0	0	0	0	0	0	0	0	0
Polydactylus_bifurcus.rescaled	5p	-	41	2326	1496	2595	2464	8881	0	17	0	0	0	0	0	0	0	0	0	41	0	0	0	0	1	0	0	0	0
Polydactylus_bifurcus.rescaled	5p	-	42	2298	1436	2546	2462	8742	2	12	0	0	0	0	0	0	0	0	0	47	0	0	0	0	0	0	0	0	0
Polydactylus_bifurcus.rescaled	5p	-	43	2260	1450	2473	2410	8593	0	10	2	0	0	0	0	0	0	1	0	57	0	0	0	0	0	0	0	0	0
Polydactylus_bifurcus.rescaled	5p	-	44	2164	1483	2420	2363	8430	0	27	3	2	0	0	0	1	0	1	1	50	0	0	0	0	0	0	0	0	0
Polydactylus_bifurcus.rescaled	5p	-	45	2133	1375	2436	2336	8280	0	13	0	1	0	1	0	0	1	0	1	35	0	0	0	0	0	0	0	0	0
Polydactylus_bifurcus.rescaled	5p	-	46	2092	1404	2346	2291	8133	0	19	1	1	0	0	0	0	0	0	0	35	0	0	0	0	0	0	0	0	0
Polydactylus_bifurcus.rescaled	5p	-	47	2092	1334	2343	2217	7986	0	15	1	0	0	0	0	0	0	0	1	43	0	0	0	0	0	0	0	0	0
Polydactylus_bifurcus.rescaled	5p	-	48	2059	1293	2297	2187	7836	0	16	0	0	0	0	0	0	0	0	0	45	0	0	0	0	0	0	0	0	0
Polydactylus_bifurcus.rescaled	5p	-	49	2041	1292	2220	2151	7704	1	13	0	0	0	0	0	0	0	0	0	47	0	0	0	0	0	0	0	0	0
Polydactylus_bifurcus.rescaled	5p	-	50	1926	1270	2211	2140	7547	0	17	0	0	0	0	0	0	0	0	0	44	0	0	0	0	0	0	0	0	0
Polydactylus_bifurcus.rescaled	5p	-	51	1920	1207	2230	2045	7402	0	10	0	0	0	0	0	1	0	0	0	40	0	0	0	0	0	0	0	0	0
Polydactylus_bifurcus.rescaled	5p	-	52	1909	1199	2136	2008	7252	0	11	2	1	0	0	0	0	0	0	2	44	0	0	0	0	0	0	0	0	0
Polydactylus_bifurcus.rescaled	5p	-	53	1865	1173	2043	2004	7085	0	15	0	1	0	1	0	1	0	0	0	32	0	0	0	0	0	0	0	0	0
Polydactylus_bifurcus.rescaled	5p	-	54	1852	1101	2054	1923	6930	0	15	0	0	0	0	0	0	0	1	0	44	0	0	0	0	0	0	0	0	0
Polydactylus_bifurcus.rescaled	5p	-	55	1775	1129	2036	1826	6766	0	5	0	1	0	0	0	0	0	0	0	29	0	0	0	0	0	0	0	0	0
Polydactylus_bifurcus.rescaled	5p	-	56	1682	1171	1960	1806	6619	1	14	1	1	0	0	0	0	0	0	0	35	0	0	0	0	0	0	0	0	0
Polydactylus_bifurcus.rescaled	5p	-	57	1681	1060	1946	1792	6479	1	13	0	0	0	0	0	0	0	0	1	31	0	0	0	0	0	0	0	0	0
Polydactylus_bifurcus.rescaled	5p	-	58	1652	1033	1883	1756	6324	0	13	0	0	0	0	0	0	0	1	0	30	0	0	0	0	0	0	0	0	0
Polydactylus_bifurcus.rescaled	5p	-	59	1606	1029	1838	1723	6196	0	16	0	0	0	0	0	0	1	0	0	33	0	0	0	0	0	0	0	0	0
Polydactylus_bifurcus.rescaled	5p	-	60	1636	1011	1780	1621	6048	0	7	0	2	0	0	0	0	0	0	0	41	0	0	0	0	0	0	0	0	0
Polydactylus_bifurcus.rescaled	5p	-	61	1592	980	1737	1589	5898	0	12	0	0	0	0	0	0	0	0	0	34	0	0	0	0	0	0	0	0	0
Polydactylus_bifurcus.rescaled	5p	-	62	1513	958	1711	1577	5759	0	10	0	0	0	0	0	0	0	0	0	33	0	0	0	0	0	0	0	0	0
Polydactylus_bifurcus.rescaled	5p	-	63	1471	942	1674	1539	5626	0	7	0	1	0	0	0	0	0	1	0	28	1	0	0	0	0	0	0	0	0
Polydactylus_bifurcus.rescaled	5p	-	64	1419	964	1595	1517	5495	1	5	0	0	0	0	0	0	0	0	1	29	0	0	0	0	0	0	0	0	0
Polydactylus_bifurcus.rescaled	5p	-	65	1410	908	1569	1485	5372	0	5	1	0	0	0	0	0	0	0	0	31	0	0	0	0	0	0	0	0	0
Polydactylus_bifurcus.rescaled	5p	-	66	1359	859	1605	1424	5247	0	7	1	0	0	0	0	0	0	0	0	31	0	0	0	0	0	0	0	0	0
Polydactylus_bifurcus.rescaled	5p	-	67	1337	875	1512	1398	5122	0	5	0	0	0	0	0	0	0	0	0	31	0	0	0	0	0	0	0	0	0
Polydactylus_bifurcus.rescaled	5p	-	68	1259	888	1477	1374	4998	0	8	0	0	0	0	0	0	0	0	1	29	0	0	0	0	0	0	0	0	0
Polydactylus_bifurcus.rescaled	5p	-	69	1319	792	1405	1355	4871	1	8	0	0	0	0	0	0	0	0	0	39	0	0	0	0	0	0	0	0	0
Polydactylus_bifurcus.rescaled	5p	-	70	1233	838	1420	1270	4761	0	7	0	0	0	0	0	0	0	0	0	22	0	0	0	0	0	0	0	0	0
