# Supplementary material for: Unlocking the genomic potential of historical and formalin-fixed specimens: phylogenetic insights from museum-preserved threadfin fishes (Teleostei: Polynemidae)
Source: PeerJ. 2025 Sep 30;13:e20029. doi: 10.7717/peerj.20029 (PMC13353053; doi:10.7717/peerj.20029)
Supplement: Supplemental Information 6 [file peerj-13-20029-s006.zip › bifurcus_mapDamage_ss/dnacomp.txt]

# table produced by mapDamage version 2.0.8
# using mapped file Polydactylus_bifurcus_raw_AR_Polydactylus_bifurcus/Polydactylus_bifurcus_raw_AR_Polydactylus_bifurcus_aln_q20_md.bam and ../../mitogenome_contigs/Polydactylus_bifurcus.fasta as reference file
# Chr: reference from sam/bam header, End: from which termini of DNA sequences, Std: strand of reads
Chr	End	Std	Pos	A	C	G	T	Total
Polydactylus_bifurcus.rescaled	3p	+	-70	2127	2104	1120	1772	7123
Polydactylus_bifurcus.rescaled	3p	+	-69	2135	2032	1212	1844	7223
Polydactylus_bifurcus.rescaled	3p	+	-68	1979	2208	1204	1934	7325
Polydactylus_bifurcus.rescaled	3p	+	-67	2198	2229	1171	1859	7457
Polydactylus_bifurcus.rescaled	3p	+	-66	2184	2164	1277	1947	7572
Polydactylus_bifurcus.rescaled	3p	+	-65	2198	2239	1256	1977	7670
Polydactylus_bifurcus.rescaled	3p	+	-64	2264	2307	1199	2038	7808
Polydactylus_bifurcus.rescaled	3p	+	-63	2371	2223	1286	2057	7937
Polydactylus_bifurcus.rescaled	3p	+	-62	2331	2314	1234	2189	8068
Polydactylus_bifurcus.rescaled	3p	+	-61	2339	2434	1336	2080	8189
Polydactylus_bifurcus.rescaled	3p	+	-60	2442	2513	1307	2057	8319
Polydactylus_bifurcus.rescaled	3p	+	-59	2400	2549	1301	2188	8438
Polydactylus_bifurcus.rescaled	3p	+	-58	2404	2630	1259	2263	8556
Polydactylus_bifurcus.rescaled	3p	+	-57	2492	2564	1417	2200	8673
Polydactylus_bifurcus.rescaled	3p	+	-56	2580	2564	1371	2279	8794
Polydactylus_bifurcus.rescaled	3p	+	-55	2542	2665	1467	2244	8918
Polydactylus_bifurcus.rescaled	3p	+	-54	2505	2763	1486	2308	9062
Polydactylus_bifurcus.rescaled	3p	+	-53	2577	2656	1448	2488	9169
Polydactylus_bifurcus.rescaled	3p	+	-52	2631	2755	1471	2443	9300
Polydactylus_bifurcus.rescaled	3p	+	-51	2568	2787	1612	2468	9435
Polydactylus_bifurcus.rescaled	3p	+	-50	2727	2895	1469	2479	9570
Polydactylus_bifurcus.rescaled	3p	+	-49	2844	2901	1519	2444	9708
Polydactylus_bifurcus.rescaled	3p	+	-48	2717	2890	1671	2555	9833
Polydactylus_bifurcus.rescaled	3p	+	-47	2776	2950	1607	2627	9960
Polydactylus_bifurcus.rescaled	3p	+	-46	2993	2916	1554	2613	10076
Polydactylus_bifurcus.rescaled	3p	+	-45	2905	3012	1662	2618	10197
Polydactylus_bifurcus.rescaled	3p	+	-44	2913	3115	1617	2694	10339
Polydactylus_bifurcus.rescaled	3p	+	-43	3033	3063	1636	2750	10482
Polydactylus_bifurcus.rescaled	3p	+	-42	2979	3128	1724	2784	10615
Polydactylus_bifurcus.rescaled	3p	+	-41	3005	3140	1694	2901	10740
Polydactylus_bifurcus.rescaled	3p	+	-40	3097	3152	1766	2848	10863
Polydactylus_bifurcus.rescaled	3p	+	-39	3097	3264	1734	2873	10968
Polydactylus_bifurcus.rescaled	3p	+	-38	3133	3240	1683	3033	11089
Polydactylus_bifurcus.rescaled	3p	+	-37	3194	3348	1733	2906	11181
Polydactylus_bifurcus.rescaled	3p	+	-36	3207	3398	1696	2964	11265
Polydactylus_bifurcus.rescaled	3p	+	-35	3305	3309	1670	3067	11351
Polydactylus_bifurcus.rescaled	3p	+	-34	3261	3417	1773	2983	11434
Polydactylus_bifurcus.rescaled	3p	+	-33	3325	3346	1895	2959	11525
Polydactylus_bifurcus.rescaled	3p	+	-32	3251	3513	1836	3008	11608
Polydactylus_bifurcus.rescaled	3p	+	-31	3363	3390	1842	3099	11694
Polydactylus_bifurcus.rescaled	3p	+	-30	3314	3541	1873	3070	11798
Polydactylus_bifurcus.rescaled	3p	+	-29	3259	3404	1836	3299	11798
Polydactylus_bifurcus.rescaled	3p	+	-28	3416	3557	1806	3019	11798
Polydactylus_bifurcus.rescaled	3p	+	-27	3455	3424	1877	3042	11798
Polydactylus_bifurcus.rescaled	3p	+	-26	3287	3563	1829	3119	11798
Polydactylus_bifurcus.rescaled	3p	+	-25	3532	3444	1817	3005	11798
Polydactylus_bifurcus.rescaled	3p	+	-24	3369	3432	1881	3116	11798
Polydactylus_bifurcus.rescaled	3p	+	-23	3285	3513	1823	3177	11798
Polydactylus_bifurcus.rescaled	3p	+	-22	3334	3458	1804	3202	11798
Polydactylus_bifurcus.rescaled	3p	+	-21	3294	3592	1865	3047	11798
Polydactylus_bifurcus.rescaled	3p	+	-20	3152	3573	1751	3322	11798
Polydactylus_bifurcus.rescaled	3p	+	-19	3387	3381	1867	3163	11798
Polydactylus_bifurcus.rescaled	3p	+	-18	3386	3437	1852	3123	11798
Polydactylus_bifurcus.rescaled	3p	+	-17	3300	3481	1803	3214	11798
Polydactylus_bifurcus.rescaled	3p	+	-16	3483	3541	1766	3008	11798
Polydactylus_bifurcus.rescaled	3p	+	-15	3459	3489	1828	3022	11798
Polydactylus_bifurcus.rescaled	3p	+	-14	3287	3471	1867	3173	11798
Polydactylus_bifurcus.rescaled	3p	+	-13	3424	3369	1826	3179	11798
Polydactylus_bifurcus.rescaled	3p	+	-12	3436	3343	1935	3084	11798
Polydactylus_bifurcus.rescaled	3p	+	-11	3318	3421	1827	3232	11798
Polydactylus_bifurcus.rescaled	3p	+	-10	3509	3341	1728	3220	11798
Polydactylus_bifurcus.rescaled	3p	+	-9	3527	3321	1873	3077	11798
Polydactylus_bifurcus.rescaled	3p	+	-8	3625	3269	1751	3153	11798
Polydactylus_bifurcus.rescaled	3p	+	-7	3380	3467	1968	2983	11798
Polydactylus_bifurcus.rescaled	3p	+	-6	3339	3369	2319	2771	11798
Polydactylus_bifurcus.rescaled	3p	+	-5	2899	3475	2257	3167	11798
Polydactylus_bifurcus.rescaled	3p	+	-4	2416	4153	2208	3021	11798
Polydactylus_bifurcus.rescaled	3p	+	-3	2898	3827	2117	2956	11798
Polydactylus_bifurcus.rescaled	3p	+	-2	3090	3564	2025	3119	11798
Polydactylus_bifurcus.rescaled	3p	+	-1	3013	3649	1977	3159	11798
Polydactylus_bifurcus.rescaled	3p	+	1	4906	2473	3133	1286	11798
Polydactylus_bifurcus.rescaled	3p	+	2	2942	3419	2467	2969	11797
Polydactylus_bifurcus.rescaled	3p	+	3	3031	3882	2089	2792	11794
Polydactylus_bifurcus.rescaled	3p	+	4	3228	3690	1878	2999	11795
Polydactylus_bifurcus.rescaled	3p	+	5	3272	3537	1806	3181	11796
Polydactylus_bifurcus.rescaled	3p	+	6	3401	3400	1748	3244	11793
Polydactylus_bifurcus.rescaled	3p	+	7	3297	3539	1912	3045	11793
Polydactylus_bifurcus.rescaled	3p	+	8	3260	3555	1854	3122	11791
Polydactylus_bifurcus.rescaled	3p	+	9	3243	3750	1770	3028	11791
Polydactylus_bifurcus.rescaled	3p	+	10	3305	3607	1875	3006	11793
Polydactylus_bifurcus.rescaled	3p	-	-70	1318	756	1348	1339	4761
Polydactylus_bifurcus.rescaled	3p	-	-69	1380	838	1358	1295	4871
Polydactylus_bifurcus.rescaled	3p	-	-68	1361	863	1394	1380	4998
Polydactylus_bifurcus.rescaled	3p	-	-67	1417	782	1511	1412	5122
Polydactylus_bifurcus.rescaled	3p	-	-66	1455	867	1503	1422	5247
Polydactylus_bifurcus.rescaled	3p	-	-65	1434	910	1536	1492	5372
Polydactylus_bifurcus.rescaled	3p	-	-64	1463	901	1567	1564	5495
Polydactylus_bifurcus.rescaled	3p	-	-63	1494	888	1655	1589	5626
Polydactylus_bifurcus.rescaled	3p	-	-62	1599	951	1567	1642	5759
Polydactylus_bifurcus.rescaled	3p	-	-61	1609	952	1687	1650	5898
Polydactylus_bifurcus.rescaled	3p	-	-60	1723	1037	1663	1625	6048
Polydactylus_bifurcus.rescaled	3p	-	-59	1656	1027	1740	1773	6196
Polydactylus_bifurcus.rescaled	3p	-	-58	1715	1020	1833	1757	6325
Polydactylus_bifurcus.rescaled	3p	-	-57	1789	1084	1856	1750	6479
Polydactylus_bifurcus.rescaled	3p	-	-56	1750	1149	1879	1841	6619
Polydactylus_bifurcus.rescaled	3p	-	-55	1790	1106	1926	1944	6766
Polydactylus_bifurcus.rescaled	3p	-	-54	1866	1161	1938	1965	6930
Polydactylus_bifurcus.rescaled	3p	-	-53	1954	1216	1989	1926	7085
Polydactylus_bifurcus.rescaled	3p	-	-52	1974	1206	1980	2093	7253
Polydactylus_bifurcus.rescaled	3p	-	-51	2008	1214	2122	2058	7402
Polydactylus_bifurcus.rescaled	3p	-	-50	2057	1286	2092	2112	7547
Polydactylus_bifurcus.rescaled	3p	-	-49	2112	1303	2126	2163	7704
Polydactylus_bifurcus.rescaled	3p	-	-48	2137	1283	2150	2266	7836
Polydactylus_bifurcus.rescaled	3p	-	-47	2100	1394	2189	2303	7986
Polydactylus_bifurcus.rescaled	3p	-	-46	2133	1289	2365	2346	8133
Polydactylus_bifurcus.rescaled	3p	-	-45	2192	1434	2318	2336	8280
Polydactylus_bifurcus.rescaled	3p	-	-44	2240	1457	2404	2329	8430
Polydactylus_bifurcus.rescaled	3p	-	-43	2239	1459	2451	2444	8593
Polydactylus_bifurcus.rescaled	3p	-	-42	2313	1480	2502	2447	8742
Polydactylus_bifurcus.rescaled	3p	-	-41	2313	1529	2524	2515	8881
Polydactylus_bifurcus.rescaled	3p	-	-40	2419	1452	2517	2623	9011
Polydactylus_bifurcus.rescaled	3p	-	-39	2473	1528	2584	2582	9167
Polydactylus_bifurcus.rescaled	3p	-	-38	2506	1594	2627	2609	9336
Polydactylus_bifurcus.rescaled	3p	-	-37	2473	1614	2684	2683	9454
Polydactylus_bifurcus.rescaled	3p	-	-36	2541	1654	2658	2735	9588
Polydactylus_bifurcus.rescaled	3p	-	-35	2537	1670	2729	2798	9734
Polydactylus_bifurcus.rescaled	3p	-	-34	2563	1579	2831	2878	9851
Polydactylus_bifurcus.rescaled	3p	-	-33	2659	1659	2787	2850	9955
Polydactylus_bifurcus.rescaled	3p	-	-32	2608	1663	2842	2941	10054
Polydactylus_bifurcus.rescaled	3p	-	-31	2655	1571	3036	2889	10151
Polydactylus_bifurcus.rescaled	3p	-	-30	2658	1714	2857	3033	10262
Polydactylus_bifurcus.rescaled	3p	-	-29	2717	1744	2727	3074	10262
Polydactylus_bifurcus.rescaled	3p	-	-28	2738	1640	2887	2997	10262
Polydactylus_bifurcus.rescaled	3p	-	-27	2723	1662	2912	2965	10262
Polydactylus_bifurcus.rescaled	3p	-	-26	2740	1773	2802	2947	10262
Polydactylus_bifurcus.rescaled	3p	-	-25	2673	1670	2954	2965	10262
Polydactylus_bifurcus.rescaled	3p	-	-24	2771	1680	2879	2932	10262
Polydactylus_bifurcus.rescaled	3p	-	-23	2547	1799	2897	3019	10262
Polydactylus_bifurcus.rescaled	3p	-	-22	2589	1670	2986	3017	10262
Polydactylus_bifurcus.rescaled	3p	-	-21	2698	1706	2914	2944	10262
Polydactylus_bifurcus.rescaled	3p	-	-20	2601	1783	2909	2969	10262
Polydactylus_bifurcus.rescaled	3p	-	-19	2655	1635	2951	3021	10262
Polydactylus_bifurcus.rescaled	3p	-	-18	2707	1718	2841	2996	10262
Polydactylus_bifurcus.rescaled	3p	-	-17	2606	1732	2910	3014	10262
Polydactylus_bifurcus.rescaled	3p	-	-16	2686	1669	2846	3061	10262
Polydactylus_bifurcus.rescaled	3p	-	-15	2797	1704	2839	2922	10262
Polydactylus_bifurcus.rescaled	3p	-	-14	2709	1677	2897	2979	10262
Polydactylus_bifurcus.rescaled	3p	-	-13	2711	1631	2813	3107	10262
Polydactylus_bifurcus.rescaled	3p	-	-12	2795	1609	2825	3033	10262
Polydactylus_bifurcus.rescaled	3p	-	-11	2694	1613	2916	3039	10262
Polydactylus_bifurcus.rescaled	3p	-	-10	2710	1638	2870	3044	10262
Polydactylus_bifurcus.rescaled	3p	-	-9	2862	1597	2808	2995	10262
Polydactylus_bifurcus.rescaled	3p	-	-8	2739	1604	2851	3068	10262
Polydactylus_bifurcus.rescaled	3p	-	-7	2610	1570	3067	3015	10262
Polydactylus_bifurcus.rescaled	3p	-	-6	2485	1498	3511	2768	10262
Polydactylus_bifurcus.rescaled	3p	-	-5	2131	1582	3476	3073	10262
Polydactylus_bifurcus.rescaled	3p	-	-4	1821	1790	3587	3064	10262
Polydactylus_bifurcus.rescaled	3p	-	-3	2145	1725	3541	2851	10262
Polydactylus_bifurcus.rescaled	3p	-	-2	2349	1578	3496	2839	10262
Polydactylus_bifurcus.rescaled	3p	-	-1	2297	1612	3574	2779	10262
Polydactylus_bifurcus.rescaled	3p	-	1	3631	990	4692	947	10260
Polydactylus_bifurcus.rescaled	3p	-	2	2180	1279	3779	3021	10259
Polydactylus_bifurcus.rescaled	3p	-	3	2436	1605	3461	2757	10259
Polydactylus_bifurcus.rescaled	3p	-	4	2555	1600	3177	2924	10256
Polydactylus_bifurcus.rescaled	3p	-	5	2672	1642	3063	2878	10255
Polydactylus_bifurcus.rescaled	3p	-	6	2569	1658	3161	2868	10256
Polydactylus_bifurcus.rescaled	3p	-	7	2712	1593	3031	2917	10253
Polydactylus_bifurcus.rescaled	3p	-	8	2586	1714	3096	2854	10250
Polydactylus_bifurcus.rescaled	3p	-	9	2693	1669	3102	2786	10250
Polydactylus_bifurcus.rescaled	3p	-	10	2673	1677	3049	2853	10252
Polydactylus_bifurcus.rescaled	5p	+	-10	3319	3534	1946	2990	11789
Polydactylus_bifurcus.rescaled	5p	+	-9	3337	3489	1915	3050	11791
Polydactylus_bifurcus.rescaled	5p	+	-8	3275	3581	1909	3025	11790
Polydactylus_bifurcus.rescaled	5p	+	-7	3358	3499	1944	2990	11791
Polydactylus_bifurcus.rescaled	5p	+	-6	3327	3539	1911	3015	11792
Polydactylus_bifurcus.rescaled	5p	+	-5	3324	3569	1946	2955	11794
Polydactylus_bifurcus.rescaled	5p	+	-4	3345	3584	1909	2956	11794
Polydactylus_bifurcus.rescaled	5p	+	-3	3309	3541	1869	3076	11795
Polydactylus_bifurcus.rescaled	5p	+	-2	3376	3503	2012	2904	11795
Polydactylus_bifurcus.rescaled	5p	+	-1	3883	3378	2390	2145	11796
Polydactylus_bifurcus.rescaled	5p	+	1	3162	3654	1933	3049	11798
Polydactylus_bifurcus.rescaled	5p	+	2	3127	3679	1825	3165	11796
Polydactylus_bifurcus.rescaled	5p	+	3	3315	3669	1723	3091	11798
Polydactylus_bifurcus.rescaled	5p	+	4	3371	3600	1777	3050	11798
Polydactylus_bifurcus.rescaled	5p	+	5	3391	3552	1830	3025	11798
Polydactylus_bifurcus.rescaled	5p	+	6	3365	3568	1812	3053	11798
Polydactylus_bifurcus.rescaled	5p	+	7	3310	3587	1829	3072	11798
Polydactylus_bifurcus.rescaled	5p	+	8	3439	3494	1814	3051	11798
Polydactylus_bifurcus.rescaled	5p	+	9	3372	3463	1856	3107	11798
Polydactylus_bifurcus.rescaled	5p	+	10	3314	3470	1874	3140	11798
Polydactylus_bifurcus.rescaled	5p	+	11	3370	3521	1807	3100	11798
Polydactylus_bifurcus.rescaled	5p	+	12	3427	3436	1854	3081	11798
Polydactylus_bifurcus.rescaled	5p	+	13	3334	3455	1877	3132	11798
Polydactylus_bifurcus.rescaled	5p	+	14	3366	3475	1832	3125	11798
Polydactylus_bifurcus.rescaled	5p	+	15	3375	3476	1859	3088	11798
Polydactylus_bifurcus.rescaled	5p	+	16	3348	3461	1847	3142	11798
Polydactylus_bifurcus.rescaled	5p	+	17	3369	3512	1828	3089	11798
Polydactylus_bifurcus.rescaled	5p	+	18	3410	3486	1865	3037	11798
Polydactylus_bifurcus.rescaled	5p	+	19	3336	3516	1821	3125	11798
Polydactylus_bifurcus.rescaled	5p	+	20	3295	3554	1842	3107	11798
Polydactylus_bifurcus.rescaled	5p	+	21	3361	3562	1848	3027	11798
Polydactylus_bifurcus.rescaled	5p	+	22	3356	3469	1830	3143	11798
Polydactylus_bifurcus.rescaled	5p	+	23	3381	3502	1798	3117	11798
Polydactylus_bifurcus.rescaled	5p	+	24	3381	3472	1871	3074	11798
Polydactylus_bifurcus.rescaled	5p	+	25	3344	3476	1832	3146	11798
Polydactylus_bifurcus.rescaled	5p	+	26	3427	3458	1845	3068	11798
Polydactylus_bifurcus.rescaled	5p	+	27	3330	3512	1859	3097	11798
Polydactylus_bifurcus.rescaled	5p	+	28	3342	3490	1881	3085	11798
Polydactylus_bifurcus.rescaled	5p	+	29	3331	3498	1874	3095	11798
Polydactylus_bifurcus.rescaled	5p	+	30	3299	3502	1901	3096	11798
Polydactylus_bifurcus.rescaled	5p	+	31	3296	3456	1883	3059	11694
Polydactylus_bifurcus.rescaled	5p	+	32	3302	3447	1835	3024	11608
Polydactylus_bifurcus.rescaled	5p	+	33	3222	3438	1837	3028	11525
Polydactylus_bifurcus.rescaled	5p	+	34	3221	3390	1820	3003	11434
Polydactylus_bifurcus.rescaled	5p	+	35	3261	3323	1804	2963	11351
Polydactylus_bifurcus.rescaled	5p	+	36	3145	3387	1823	2910	11265
Polydactylus_bifurcus.rescaled	5p	+	37	3141	3287	1777	2976	11181
Polydactylus_bifurcus.rescaled	5p	+	38	3162	3308	1755	2864	11089
Polydactylus_bifurcus.rescaled	5p	+	39	3147	3237	1748	2836	10968
Polydactylus_bifurcus.rescaled	5p	+	40	3071	3246	1699	2847	10863
Polydactylus_bifurcus.rescaled	5p	+	41	3096	3157	1678	2809	10740
Polydactylus_bifurcus.rescaled	5p	+	42	3024	3150	1685	2756	10615
Polydactylus_bifurcus.rescaled	5p	+	43	2984	3097	1681	2720	10482
Polydactylus_bifurcus.rescaled	5p	+	44	2940	3067	1651	2681	10339
Polydactylus_bifurcus.rescaled	5p	+	45	2881	2995	1689	2632	10197
Polydactylus_bifurcus.rescaled	5p	+	46	2820	3023	1590	2643	10076
Polydactylus_bifurcus.rescaled	5p	+	47	2846	2987	1559	2568	9960
Polydactylus_bifurcus.rescaled	5p	+	48	2838	2920	1565	2510	9833
Polydactylus_bifurcus.rescaled	5p	+	49	2806	2879	1472	2551	9708
Polydactylus_bifurcus.rescaled	5p	+	50	2742	2854	1506	2468	9570
Polydactylus_bifurcus.rescaled	5p	+	51	2624	2773	1544	2494	9435
Polydactylus_bifurcus.rescaled	5p	+	52	2630	2749	1508	2413	9300
Polydactylus_bifurcus.rescaled	5p	+	53	2587	2733	1467	2382	9169
Polydactylus_bifurcus.rescaled	5p	+	54	2574	2707	1430	2351	9062
Polydactylus_bifurcus.rescaled	5p	+	55	2482	2646	1429	2361	8918
Polydactylus_bifurcus.rescaled	5p	+	56	2474	2608	1446	2266	8794
Polydactylus_bifurcus.rescaled	5p	+	57	2439	2512	1467	2255	8673
Polydactylus_bifurcus.rescaled	5p	+	58	2405	2549	1375	2227	8556
Polydactylus_bifurcus.rescaled	5p	+	59	2411	2554	1311	2162	8438
Polydactylus_bifurcus.rescaled	5p	+	60	2382	2430	1340	2167	8319
Polydactylus_bifurcus.rescaled	5p	+	61	2350	2386	1274	2179	8189
Polydactylus_bifurcus.rescaled	5p	+	62	2332	2389	1296	2051	8068
Polydactylus_bifurcus.rescaled	5p	+	63	2275	2339	1297	2026	7937
Polydactylus_bifurcus.rescaled	5p	+	64	2185	2281	1264	2078	7808
Polydactylus_bifurcus.rescaled	5p	+	65	2200	2265	1230	1975	7670
Polydactylus_bifurcus.rescaled	5p	+	66	2147	2252	1229	1944	7572
Polydactylus_bifurcus.rescaled	5p	+	67	2120	2177	1179	1981	7457
Polydactylus_bifurcus.rescaled	5p	+	68	2103	2197	1125	1900	7325
Polydactylus_bifurcus.rescaled	5p	+	69	2075	2123	1180	1845	7223
Polydactylus_bifurcus.rescaled	5p	+	70	2032	2074	1171	1846	7123
Polydactylus_bifurcus.rescaled	5p	-	-10	2717	1634	3095	2813	10259
Polydactylus_bifurcus.rescaled	5p	-	-9	2673	1644	3059	2882	10258
Polydactylus_bifurcus.rescaled	5p	-	-8	2737	1615	3068	2838	10258
Polydactylus_bifurcus.rescaled	5p	-	-7	2740	1596	3102	2821	10259
Polydactylus_bifurcus.rescaled	5p	-	-6	2697	1680	3052	2830	10259
Polydactylus_bifurcus.rescaled	5p	-	-5	2681	1605	3107	2866	10259
Polydactylus_bifurcus.rescaled	5p	-	-4	2730	1637	3111	2783	10261
Polydactylus_bifurcus.rescaled	5p	-	-3	2721	1639	3051	2849	10260
Polydactylus_bifurcus.rescaled	5p	-	-2	2789	1594	3123	2755	10261
Polydactylus_bifurcus.rescaled	5p	-	-1	3081	1449	3910	1820	10260
Polydactylus_bifurcus.rescaled	5p	-	1	2543	1719	3185	2815	10262
Polydactylus_bifurcus.rescaled	5p	-	2	2529	1664	2985	3083	10261
Polydactylus_bifurcus.rescaled	5p	-	3	2634	1795	2902	2931	10262
Polydactylus_bifurcus.rescaled	5p	-	4	2684	1749	2902	2927	10262
Polydactylus_bifurcus.rescaled	5p	-	5	2683	1662	2948	2969	10262
Polydactylus_bifurcus.rescaled	5p	-	6	2704	1679	2901	2978	10262
Polydactylus_bifurcus.rescaled	5p	-	7	2666	1751	2867	2978	10262
Polydactylus_bifurcus.rescaled	5p	-	8	2734	1643	2888	2997	10262
Polydactylus_bifurcus.rescaled	5p	-	9	2820	1646	2869	2927	10262
Polydactylus_bifurcus.rescaled	5p	-	10	2711	1714	2860	2977	10262
Polydactylus_bifurcus.rescaled	5p	-	11	2711	1686	2890	2975	10262
Polydactylus_bifurcus.rescaled	5p	-	12	2751	1658	2907	2946	10262
Polydactylus_bifurcus.rescaled	5p	-	13	2741	1693	2859	2969	10262
Polydactylus_bifurcus.rescaled	5p	-	14	2734	1677	2848	3003	10262
Polydactylus_bifurcus.rescaled	5p	-	15	2782	1672	2891	2917	10262
Polydactylus_bifurcus.rescaled	5p	-	16	2743	1702	2852	2965	10262
Polydactylus_bifurcus.rescaled	5p	-	17	2746	1637	2939	2940	10262
Polydactylus_bifurcus.rescaled	5p	-	18	2765	1697	2915	2885	10262
Polydactylus_bifurcus.rescaled	5p	-	19	2717	1745	2867	2933	10262
Polydactylus_bifurcus.rescaled	5p	-	20	2695	1671	2861	3035	10262
Polydactylus_bifurcus.rescaled	5p	-	21	2737	1655	2894	2976	10262
Polydactylus_bifurcus.rescaled	5p	-	22	2675	1697	2951	2939	10262
Polydactylus_bifurcus.rescaled	5p	-	23	2658	1657	2936	3011	10262
Polydactylus_bifurcus.rescaled	5p	-	24	2720	1651	2862	3029	10262
Polydactylus_bifurcus.rescaled	5p	-	25	2710	1701	2874	2977	10262
Polydactylus_bifurcus.rescaled	5p	-	26	2716	1665	2940	2941	10262
Polydactylus_bifurcus.rescaled	5p	-	27	2704	1645	2928	2985	10262
Polydactylus_bifurcus.rescaled	5p	-	28	2686	1733	2906	2937	10262
Polydactylus_bifurcus.rescaled	5p	-	29	2639	1679	2962	2982	10262
Polydactylus_bifurcus.rescaled	5p	-	30	2669	1724	2921	2948	10262
Polydactylus_bifurcus.rescaled	5p	-	31	2658	1659	2926	2908	10151
Polydactylus_bifurcus.rescaled	5p	-	32	2612	1635	2878	2929	10054
Polydactylus_bifurcus.rescaled	5p	-	33	2563	1633	2916	2843	9955
Polydactylus_bifurcus.rescaled	5p	-	34	2539	1654	2826	2832	9851
Polydactylus_bifurcus.rescaled	5p	-	35	2513	1607	2828	2786	9734
Polydactylus_bifurcus.rescaled	5p	-	36	2483	1576	2807	2722	9588
Polydactylus_bifurcus.rescaled	5p	-	37	2431	1592	2757	2674	9454
Polydactylus_bifurcus.rescaled	5p	-	38	2373	1567	2685	2711	9336
Polydactylus_bifurcus.rescaled	5p	-	39	2357	1534	2699	2577	9167
Polydactylus_bifurcus.rescaled	5p	-	40	2316	1503	2596	2596	9011
Polydactylus_bifurcus.rescaled	5p	-	41	2327	1479	2554	2521	8881
Polydactylus_bifurcus.rescaled	5p	-	42	2300	1424	2497	2521	8742
Polydactylus_bifurcus.rescaled	5p	-	43	2259	1440	2418	2476	8593
Polydactylus_bifurcus.rescaled	5p	-	44	2163	1458	2372	2437	8430
Polydactylus_bifurcus.rescaled	5p	-	45	2132	1364	2401	2383	8280
Polydactylus_bifurcus.rescaled	5p	-	46	2091	1386	2312	2344	8133
Polydactylus_bifurcus.rescaled	5p	-	47	2091	1320	2300	2275	7986
Polydactylus_bifurcus.rescaled	5p	-	48	2059	1277	2252	2248	7836
Polydactylus_bifurcus.rescaled	5p	-	49	2042	1279	2172	2211	7704
Polydactylus_bifurcus.rescaled	5p	-	50	1926	1253	2167	2201	7547
Polydactylus_bifurcus.rescaled	5p	-	51	1921	1196	2190	2095	7402
Polydactylus_bifurcus.rescaled	5p	-	52	1907	1192	2092	2062	7253
Polydactylus_bifurcus.rescaled	5p	-	53	1865	1158	2011	2051	7085
Polydactylus_bifurcus.rescaled	5p	-	54	1853	1086	2010	1981	6930
Polydactylus_bifurcus.rescaled	5p	-	55	1775	1125	2007	1859	6766
Polydactylus_bifurcus.rescaled	5p	-	56	1682	1158	1925	1854	6619
Polydactylus_bifurcus.rescaled	5p	-	57	1682	1048	1913	1836	6479
Polydactylus_bifurcus.rescaled	5p	-	58	1653	1020	1854	1798	6325
Polydactylus_bifurcus.rescaled	5p	-	59	1606	1013	1806	1771	6196
Polydactylus_bifurcus.rescaled	5p	-	60	1636	1006	1739	1667	6048
Polydactylus_bifurcus.rescaled	5p	-	61	1592	968	1703	1635	5898
Polydactylus_bifurcus.rescaled	5p	-	62	1513	948	1678	1620	5759
Polydactylus_bifurcus.rescaled	5p	-	63	1471	936	1647	1572	5626
Polydactylus_bifurcus.rescaled	5p	-	64	1421	960	1563	1551	5495
Polydactylus_bifurcus.rescaled	5p	-	65	1408	903	1539	1522	5372
Polydactylus_bifurcus.rescaled	5p	-	66	1358	852	1576	1461	5247
Polydactylus_bifurcus.rescaled	5p	-	67	1337	870	1480	1435	5122
Polydactylus_bifurcus.rescaled	5p	-	68	1260	881	1447	1410	4998
Polydactylus_bifurcus.rescaled	5p	-	69	1319	784	1366	1402	4871
Polydactylus_bifurcus.rescaled	5p	-	70	1233	831	1398	1299	4761
