# Supplementary material for: Unlocking the genomic potential of historical and formalin-fixed specimens: phylogenetic insights from museum-preserved threadfin fishes (Teleostei: Polynemidae)
Source: PeerJ. 2025 Sep 30;13:e20029. doi: 10.7717/peerj.20029 (PMC13353053; doi:10.7717/peerj.20029)
Supplement: Supplemental Information 6 [file peerj-13-20029-s006.zip › bifurcus_mapDamage_ss/3pGtoA_freq.txt]

pos	5pG>A
1	0.000359712230215827
2	0
3	0
4	0.000168378514901499
5	0.000170299727520436
6	0.000167700821734027
7	0.000389939559368298
8	0.000212539851222104
9	0.000209995800083998
10	0
11	0.000207210940737671
12	0
13	0
14	0.000206100577081616
15	0
16	0.000212404418011895
17	0
18	0.000418322526668061
19	0
20	0.000210659363808721
21	0
22	0.000205086136177194
23	0
24	0
25	0
