# Supplementary material for: Unlocking the genomic potential of historical and formalin-fixed specimens: phylogenetic insights from museum-preserved threadfin fishes (Teleostei: Polynemidae)
Source: PeerJ. 2025 Sep 30;13:e20029. doi: 10.7717/peerj.20029 (PMC13353053; doi:10.7717/peerj.20029)
Supplement: Supplemental Information 6 [file peerj-13-20029-s006.zip › bifurcus_mapDamage_ss/lgdistribution.txt]

# table produced by mapDamage version 2.0.8
# using mapped file Polydactylus_bifurcus_raw_AR_Polydactylus_bifurcus/Polydactylus_bifurcus_raw_AR_Polydactylus_bifurcus_aln_q20_md.bam and ../../mitogenome_contigs/Polydactylus_bifurcus.fasta as reference file
# Std: strand of reads
Std	Length	Occurences
+	30	104
+	31	86
+	32	83
+	33	91
+	34	83
+	35	86
+	36	84
+	37	92
+	38	121
+	39	105
+	40	123
+	41	125
+	42	133
+	43	143
+	44	142
+	45	121
+	46	116
+	47	126
+	48	126
+	49	138
+	50	135
+	51	135
+	52	132
+	53	106
+	54	144
+	55	124
+	56	121
+	57	117
+	58	118
+	59	119
+	60	130
+	61	121
+	62	131
+	63	129
+	64	137
+	65	99
+	66	115
+	67	132
+	68	102
+	69	100
+	70	136
+	71	107
+	72	109
+	73	117
+	74	107
+	75	102
+	76	113
+	77	106
+	78	112
+	79	101
+	80	102
+	81	95
+	82	96
+	83	79
+	84	105
+	85	102
+	86	96
+	87	89
+	88	100
+	89	87
+	90	95
+	91	100
+	92	107
+	93	84
+	94	82
+	95	80
+	96	89
+	97	73
+	98	96
+	99	78
+	100	76
+	101	76
+	102	78
+	103	63
+	104	78
+	105	86
+	106	78
+	107	72
+	108	74
+	109	74
+	110	83
+	111	76
+	112	81
+	113	87
+	114	62
+	115	76
+	116	73
+	117	60
+	118	56
+	119	67
+	120	57
+	121	76
+	122	74
+	123	50
+	124	57
+	125	62
+	126	60
+	127	57
+	128	64
+	129	59
+	130	62
+	131	58
+	132	60
+	133	49
+	134	54
+	135	40
+	136	44
+	137	45
+	138	47
+	139	68
+	140	47
+	141	47
+	142	47
+	143	43
+	144	48
+	145	40
+	146	34
+	147	40
+	148	31
+	149	34
+	150	34
+	151	35
+	152	34
+	153	37
+	154	26
+	155	34
+	156	32
+	157	30
+	158	28
+	159	20
+	160	18
+	161	36
+	162	35
+	163	29
+	164	14
+	165	30
+	166	22
+	167	22
+	168	25
+	169	22
+	170	20
+	171	29
+	172	26
+	173	9
+	174	17
+	175	18
+	176	22
+	177	24
+	178	17
+	179	9
+	180	11
+	181	11
+	182	17
+	183	15
+	184	11
+	185	12
+	186	10
+	187	12
+	188	17
+	189	6
+	190	8
+	191	10
+	192	15
+	193	12
+	194	8
+	195	9
+	196	4
+	197	8
+	198	5
+	199	8
+	200	8
+	201	9
+	202	12
+	203	2
+	204	3
+	205	5
+	206	4
+	207	5
+	208	7
+	209	6
+	211	3
+	212	7
+	213	6
+	214	4
+	215	5
+	216	6
+	217	2
+	218	3
+	219	4
+	220	7
+	221	5
+	222	1
+	223	3
+	224	2
+	225	2
+	226	6
+	227	2
+	228	3
+	230	5
+	231	2
+	232	4
+	235	3
+	236	1
+	237	2
+	238	2
+	239	4
+	240	1
+	241	2
+	243	2
+	244	3
+	246	1
+	247	3
+	248	1
+	251	3
+	253	1
+	255	1
+	258	1
+	259	3
+	260	2
+	262	1
+	268	1
+	269	1
+	274	1
+	276	1
+	277	1
-	30	112
-	31	96
-	32	99
-	33	104
-	34	117
-	35	146
-	36	134
-	37	118
-	38	169
-	39	156
-	40	129
-	41	140
-	42	149
-	43	163
-	44	150
-	45	147
-	46	147
-	47	150
-	48	132
-	49	158
-	50	144
-	51	149
-	52	168
-	53	155
-	54	164
-	55	147
-	56	140
-	57	154
-	58	129
-	59	148
-	60	150
-	61	139
-	62	133
-	63	131
-	64	123
-	65	125
-	66	125
-	67	124
-	68	127
-	69	110
-	70	116
-	71	110
-	72	110
-	73	106
-	74	95
-	75	85
-	76	100
-	77	85
-	78	81
-	79	85
-	80	74
-	81	81
-	82	96
-	83	75
-	84	90
-	85	89
-	86	75
-	87	74
-	88	69
-	89	66
-	90	63
-	91	63
-	92	68
-	93	62
-	94	76
-	95	84
-	96	71
-	97	71
-	98	58
-	99	76
-	100	66
-	101	47
-	102	61
-	103	62
-	104	67
-	105	70
-	106	55
-	107	48
-	108	54
-	109	51
-	110	56
-	111	46
-	112	48
-	113	51
-	114	54
-	115	50
-	116	38
-	117	46
-	118	40
-	119	49
-	120	36
-	121	49
-	122	46
-	123	44
-	124	43
-	125	35
-	126	42
-	127	37
-	128	36
-	129	25
-	130	29
-	131	27
-	132	35
-	133	25
-	134	30
-	135	20
-	136	24
-	137	26
-	138	24
-	139	19
-	140	29
-	141	17
-	142	14
-	143	14
-	144	25
-	145	33
-	146	18
-	147	15
-	148	13
-	149	15
-	150	20
-	151	15
-	152	18
-	153	8
-	154	18
-	155	10
-	156	11
-	157	8
-	158	5
-	159	14
-	160	9
-	161	12
-	162	13
-	163	12
-	164	13
-	165	13
-	166	7
-	167	9
-	168	5
-	169	7
-	170	10
-	171	6
-	172	7
-	173	9
-	174	5
-	175	5
-	176	4
-	177	5
-	178	2
-	179	5
-	180	8
-	181	3
-	182	8
-	183	5
-	184	1
-	185	2
-	186	2
-	187	8
-	188	6
-	189	8
-	190	2
-	192	2
-	193	2
-	194	4
-	195	3
-	196	3
-	198	2
-	199	5
-	201	1
-	203	2
-	204	3
-	205	3
-	206	2
-	208	4
-	209	1
-	210	2
-	212	2
-	214	1
-	217	1
-	219	1
-	220	1
-	221	1
-	222	1
-	223	1
-	226	1
-	228	3
-	230	3
-	232	1
-	233	2
-	239	2
-	243	1
-	245	1
-	247	1
-	251	1
-	253	1
