# Supplementary material for: Unlocking the genomic potential of historical and formalin-fixed specimens: phylogenetic insights from museum-preserved threadfin fishes (Teleostei: Polynemidae)
Source: PeerJ. 2025 Sep 30;13:e20029. doi: 10.7717/peerj.20029 (PMC13353053; doi:10.7717/peerj.20029)
Supplement: Supplemental Information 6 [file peerj-13-20029-s006.zip › bifurcus_mapDamage_ss/5pCtoT_freq.txt]

pos	5pC>T
1	0.0800205620287868
2	0.0617760617760618
3	0.0267189169932312
4	0.0178112376055821
5	0.0151171579743008
6	0.0109372053554592
7	0.0113025755049101
8	0.00715114031696946
9	0.010846407127639
10	0.00974398165838747
11	0.0072463768115942
12	0.00972006220839813
13	0.00828835774865073
14	0.00713184271395528
15	0.00733024691358025
16	0.0067333589842247
17	0.0084713130535233
18	0.00747412801839785
19	0.00623582766439909
20	0.00703154694032687
21	0.00685453160700685
22	0.0097757331799885
23	0.0065472751781244
24	0.00543794911633327
25	0.00823754789272031
