# Supplementary material for: Unlocking the genomic potential of historical and formalin-fixed specimens: phylogenetic insights from museum-preserved threadfin fishes (Teleostei: Polynemidae)
Source: PeerJ. 2025 Sep 30;13:e20029. doi: 10.7717/peerj.20029 (PMC13353053; doi:10.7717/peerj.20029)
Supplement: Supplemental Information 6 [file peerj-13-20029-s006.zip › macrophthalmus_mapDamage_ss/Runtime_log.txt]

2025-07-20 16:54:59,706	INFO	main: Started with the command: /opt/apps/python/2.7.15/bin/mapDamage -i Polydactylus_macrophthalmus_raw_AR_Polydactylus_macrophthalmus/Polydactylus_macrophthalmus_raw_AR_Polydactylus_macrophthalmus_aln_q20_md.bam -r ../../mitogenome_contigs/Polydactylus_macrophthalmus.fasta -d macrophthalmus_mapDamage_ss --no-stats --single-stranded
2025-07-20 16:55:00,931	DEBUG	main: BAM read in 4.118186 seconds
2025-07-20 16:55:02,106	INFO	main: Successful run
2025-07-20 16:55:02,107	DEBUG	main: Run completed in 5.293621 seconds
