# Supplementary material for: Unlocking the genomic potential of historical and formalin-fixed specimens: phylogenetic insights from museum-preserved threadfin fishes (Teleostei: Polynemidae)
Source: PeerJ. 2025 Sep 30;13:e20029. doi: 10.7717/peerj.20029 (PMC13353053; doi:10.7717/peerj.20029)
Supplement: Supplemental Information 6 [file peerj-13-20029-s006.zip › macrophthalmus_mapDamage_ss/misincorporation.txt]

# table produced by mapDamage version 2.0.8
# using mapped file Polydactylus_macrophthalmus_raw_AR_Polydactylus_macrophthalmus/Polydactylus_macrophthalmus_raw_AR_Polydactylus_macrophthalmus_aln_q20_md.bam and ../../mitogenome_contigs/Polydactylus_macrophthalmus.fasta as reference file
# Chr: reference from sam/bam header, End: from which termini of DNA sequences, Std: strand of reads
Chr	End	Std	Pos	A	C	G	T	Total	G>A	C>T	A>G	T>C	A>C	A>T	C>G	C>A	T>G	T>A	G>C	G>T	A>-	T>-	C>-	G>-	->A	->T	->C	->G	S
Sample1	3p	+	1	1832	2431	1505	1619	7387	2	81	4	10	4	1	3	1	0	2	1	2	0	0	0	0	0	0	0	0	0
Sample1	3p	+	2	1768	2461	1343	1819	7391	4	43	7	7	2	0	0	3	0	2	0	0	0	0	0	0	0	0	0	0	0
Sample1	3p	+	3	1825	2815	1186	1565	7391	6	46	5	5	0	0	0	5	2	2	1	1	0	0	0	0	0	0	0	0	0
Sample1	3p	+	4	1449	2880	1383	1680	7392	0	39	15	5	2	0	0	1	1	0	1	0	0	0	0	0	0	0	0	0	0
Sample1	3p	+	5	2018	2234	1472	1670	7394	2	23	12	2	0	0	0	2	1	2	1	2	0	0	0	0	0	0	0	0	0
Sample1	3p	+	6	2272	2084	1516	1531	7403	7	27	10	6	0	2	0	0	0	2	1	1	0	0	0	0	0	0	0	0	0
Sample1	3p	+	7	2332	2069	1248	1755	7404	5	21	3	6	1	0	0	2	0	0	0	1	0	0	0	0	0	0	0	0	0
Sample1	3p	+	8	2293	2044	1261	1806	7404	3	28	5	6	4	0	1	0	0	0	0	2	0	0	0	0	0	0	0	0	0
Sample1	3p	+	9	2516	2068	1142	1678	7404	1	21	9	9	2	0	0	1	1	2	1	2	0	0	0	0	0	0	0	0	0
Sample1	3p	+	10	2352	2083	1050	1914	7399	3	14	6	4	2	0	2	3	0	2	0	0	0	0	0	0	0	2	0	0	0
Sample1	3p	+	11	2208	2206	1258	1731	7403	4	14	4	1	1	0	0	1	0	0	0	1	0	0	0	0	0	1	0	0	0
Sample1	3p	+	12	2242	2315	1203	1641	7401	3	15	6	8	0	0	2	1	0	1	0	2	0	0	0	0	0	0	2	0	0
Sample1	3p	+	13	2219	2283	1135	1766	7403	2	14	6	9	3	2	0	1	0	1	0	0	0	0	0	0	0	0	0	0	0
Sample1	3p	+	14	2189	2239	1262	1712	7402	3	13	6	2	0	1	0	2	3	0	0	0	0	0	0	0	0	2	0	0	0
Sample1	3p	+	15	2273	2250	1159	1721	7403	3	18	5	8	4	0	0	2	1	0	0	2	1	0	0	0	0	0	0	0	0
Sample1	3p	+	16	2091	2262	1155	1896	7404	6	11	6	2	3	0	1	2	0	0	0	0	0	0	0	0	0	0	0	0	0
Sample1	3p	+	17	2188	2202	1220	1794	7404	7	8	5	2	0	0	1	0	1	0	1	0	1	0	0	0	0	0	0	0	0
Sample1	3p	+	18	2335	2275	1119	1674	7403	6	7	7	6	3	0	0	0	1	0	0	0	0	1	0	0	0	0	0	0	0
Sample1	3p	+	19	2178	2258	1116	1850	7402	3	8	2	6	1	1	0	0	1	2	0	1	0	0	0	0	0	0	0	0	0
Sample1	3p	+	20	2201	2201	1213	1788	7403	1	14	2	2	0	0	0	1	0	0	1	1	0	0	0	0	0	0	0	1	0
Sample1	3p	+	21	2232	2443	1127	1598	7400	2	11	5	7	0	1	0	2	0	0	0	1	0	0	0	0	0	0	2	2	0
Sample1	3p	+	22	2162	2323	1137	1778	7400	1	15	8	3	1	0	0	1	0	2	1	0	0	0	0	0	0	0	3	0	0
Sample1	3p	+	23	2150	2267	1245	1738	7400	1	13	5	3	1	1	0	0	0	0	1	5	0	0	0	0	0	1	2	1	0
Sample1	3p	+	24	2183	2282	1174	1759	7398	5	13	5	4	2	1	0	0	0	0	0	1	0	0	0	0	0	2	1	0	0
Sample1	3p	+	25	2238	2255	1074	1833	7400	3	12	6	8	0	0	0	1	0	2	0	0	0	0	1	0	1	1	1	1	0
Sample1	3p	+	26	2247	2174	1163	1818	7402	3	9	2	5	1	0	1	1	0	2	0	0	0	0	0	0	0	0	1	0	0
Sample1	3p	+	27	2277	2320	1127	1676	7400	4	10	3	5	0	0	0	1	1	1	1	0	0	0	0	0	0	1	1	0	0
Sample1	3p	+	28	2251	2283	1039	1829	7402	2	18	8	2	0	0	1	2	1	0	0	0	0	0	0	0	0	0	0	0	0
Sample1	3p	+	29	2241	2237	1222	1704	7404	1	12	6	4	1	0	0	0	0	0	0	0	1	0	0	0	0	0	0	0	0
Sample1	3p	+	30	2340	2339	1162	1563	7404	0	20	4	6	0	0	0	0	0	0	0	0	0	1	0	0	0	0	0	0	0
Sample1	3p	+	31	2224	2198	1121	1806	7349	4	17	10	7	2	0	0	1	0	0	0	0	0	0	0	0	0	0	0	0	0
Sample1	3p	+	32	2206	2189	1174	1724	7293	4	17	2	3	0	1	0	0	1	0	0	4	0	0	0	0	0	1	0	1	0
Sample1	3p	+	33	2214	2289	1137	1590	7230	6	23	4	8	0	1	0	3	0	2	0	0	0	0	0	0	0	0	1	0	0
Sample1	3p	+	34	2170	2297	1024	1684	7175	1	13	8	7	0	1	0	0	0	1	0	2	0	0	0	0	0	1	1	0	0
Sample1	3p	+	35	2149	2176	1119	1673	7117	2	14	3	6	3	1	1	2	1	1	0	0	0	0	0	0	0	0	0	0	0
Sample1	3p	+	36	2242	2250	1018	1554	7064	4	14	3	3	1	0	1	2	0	0	0	1	0	0	0	0	0	0	0	0	0
Sample1	3p	+	37	2131	2091	1064	1724	7010	1	6	3	0	0	0	0	2	0	0	0	2	0	0	0	0	0	0	0	0	0
Sample1	3p	+	38	2074	2132	1142	1607	6955	3	15	3	4	0	1	1	3	0	2	0	1	0	0	0	0	0	0	0	0	0
Sample1	3p	+	39	2121	2158	1099	1526	6904	2	12	5	7	0	0	0	0	0	0	0	0	1	0	0	0	0	0	0	0	0
Sample1	3p	+	40	2023	2206	1098	1530	6857	1	10	3	2	0	0	0	3	0	0	0	0	0	0	0	0	0	1	0	0	0
Sample1	3p	+	41	2013	2052	1098	1636	6799	3	9	3	2	0	1	1	3	0	1	0	1	0	0	0	0	0	0	0	0	0
Sample1	3p	+	42	2045	2105	1097	1493	6740	1	12	3	4	1	1	1	0	1	0	0	2	0	0	0	0	0	0	0	0	0
Sample1	3p	+	43	2064	2107	952	1549	6672	1	7	6	1	1	0	0	1	0	0	1	1	0	0	0	0	1	0	0	0	0
Sample1	3p	+	44	1947	2030	1105	1537	6619	4	15	3	3	0	0	1	1	0	0	0	1	0	0	0	0	0	0	0	0	0
Sample1	3p	+	45	2011	2045	1021	1486	6563	4	11	7	7	0	0	0	2	0	0	0	0	0	0	0	0	0	0	1	0	0
Sample1	3p	+	46	1980	1940	1025	1566	6511	4	11	5	2	0	0	0	2	0	0	0	0	0	0	0	0	0	0	0	0	0
Sample1	3p	+	47	1955	1984	1087	1429	6455	3	15	3	3	0	0	0	3	0	0	0	0	0	0	0	0	0	0	0	0	0
Sample1	3p	+	48	2002	2013	1030	1341	6386	7	8	5	8	1	0	0	0	0	1	0	4	0	0	0	0	0	0	0	0	0
Sample1	3p	+	49	2087	1873	925	1442	6327	0	10	5	8	1	0	0	0	1	0	0	1	0	0	0	0	0	0	0	0	0
Sample1	3p	+	50	1887	1822	1068	1485	6262	1	6	1	1	0	0	0	1	0	0	0	1	0	0	0	0	0	0	0	0	0
Sample1	3p	+	51	1847	1964	1004	1372	6187	2	12	5	1	0	0	0	0	0	0	0	1	0	0	0	0	0	0	0	2	0
Sample1	3p	+	52	1896	1876	976	1379	6127	0	14	1	2	0	0	0	1	0	1	1	0	0	0	0	0	0	0	2	0	0
Sample1	3p	+	53	1800	1841	1065	1349	6055	3	15	2	2	0	0	0	0	1	1	0	0	0	0	0	0	0	0	2	0	0
Sample1	3p	+	54	1914	1904	943	1227	5988	1	10	3	5	0	1	0	2	0	1	0	1	0	0	0	0	0	1	0	0	0
Sample1	3p	+	55	1854	1841	859	1367	5921	1	9	5	3	0	0	0	0	0	0	0	2	0	0	0	0	0	0	0	0	0
Sample1	3p	+	56	1810	1749	965	1324	5848	1	9	3	1	1	0	0	0	0	2	0	1	0	0	0	0	0	0	0	0	0
Sample1	3p	+	57	1774	1782	895	1337	5788	3	10	3	2	0	1	0	0	0	0	0	0	0	0	0	0	0	0	0	0	0
Sample1	3p	+	58	1706	1781	863	1372	5722	3	14	5	2	0	0	1	0	0	0	0	1	0	0	0	0	1	0	0	0	0
Sample1	3p	+	59	1687	1724	943	1294	5648	4	10	1	1	2	0	0	0	0	0	0	2	0	0	0	0	0	1	0	0	0
Sample1	3p	+	60	1794	1673	921	1176	5564	6	13	5	4	0	0	1	0	0	0	0	4	0	0	0	0	0	0	0	0	0
Sample1	3p	+	61	1719	1654	785	1333	5491	0	13	6	4	0	1	1	1	0	0	0	0	0	0	0	0	0	1	0	0	0
Sample1	3p	+	62	1634	1594	928	1252	5408	1	9	7	1	0	0	0	1	0	0	0	2	0	0	0	0	0	1	0	0	0
Sample1	3p	+	63	1643	1651	809	1226	5329	1	5	3	0	0	0	0	0	0	2	0	1	0	0	0	0	0	0	0	0	0
Sample1	3p	+	64	1578	1615	822	1221	5236	2	15	4	2	0	2	0	0	0	2	0	1	0	0	0	0	0	0	0	0	0
Sample1	3p	+	65	1531	1523	888	1212	5154	0	10	2	2	2	0	0	1	0	0	0	0	0	0	0	0	0	0	0	0	0
Sample1	3p	+	66	1512	1626	759	1161	5058	1	7	4	2	1	0	1	0	0	0	0	0	0	0	0	0	0	0	0	0	0
Sample1	3p	+	67	1516	1522	771	1148	4957	1	10	1	4	1	0	1	1	0	1	0	0	1	0	0	0	0	0	0	0	0
Sample1	3p	+	68	1411	1499	824	1134	4868	0	11	3	3	0	0	0	2	0	0	0	0	0	0	0	0	0	0	0	0	0
Sample1	3p	+	69	1524	1408	725	1105	4762	2	12	0	1	2	1	0	0	0	0	0	0	0	0	0	0	0	0	0	0	0
Sample1	3p	+	70	1445	1455	712	1068	4680	1	13	2	4	0	0	0	0	0	0	0	1	0	0	0	0	0	0	0	0	0
Sample1	3p	-	1	1330	894	2429	1562	6215	7	29	6	5	0	1	0	0	2	0	0	3	0	0	0	0	0	0	0	0	0
Sample1	3p	-	2	1205	997	2139	1874	6215	6	30	9	9	0	0	0	0	2	0	2	6	0	0	0	0	0	0	0	0	0
Sample1	3p	-	3	1253	1248	2025	1690	6216	4	29	7	2	0	1	0	0	0	0	3	0	0	0	0	0	0	0	0	0	0
Sample1	3p	-	4	872	1076	2468	1798	6214	2	19	6	5	0	1	0	1	1	0	5	2	0	0	0	0	0	0	0	0	0
Sample1	3p	-	5	1207	952	2297	1757	6213	1	15	3	4	0	0	0	0	0	1	0	2	0	0	0	0	0	2	0	0	0
Sample1	3p	-	6	1518	840	2223	1635	6216	1	5	7	4	1	0	0	0	0	0	0	1	0	0	0	0	1	0	0	0	0
Sample1	3p	-	7	1524	860	2058	1775	6217	3	17	7	1	0	0	0	0	0	0	0	3	0	0	0	1	0	0	0	0	0
Sample1	3p	-	8	1632	899	1829	1859	6219	4	9	2	0	0	0	0	2	2	0	0	0	0	1	0	1	0	0	0	0	0
Sample1	3p	-	9	1707	918	1866	1729	6220	4	13	4	4	1	0	0	0	1	0	0	0	0	0	0	3	0	0	0	1	0
Sample1	3p	-	10	1527	922	1901	1868	6218	2	5	3	4	0	0	0	0	0	0	0	1	0	0	0	1	0	0	0	1	0
Sample1	3p	-	11	1536	1003	1890	1788	6217	1	9	5	3	0	1	0	0	1	2	0	1	0	0	0	0	0	0	0	0	0
Sample1	3p	-	12	1689	1047	1787	1697	6220	1	10	1	8	0	0	0	1	0	0	0	0	0	0	0	0	0	0	0	1	0
Sample1	3p	-	13	1498	958	1936	1829	6221	2	15	8	7	0	1	0	0	0	2	0	0	1	0	0	0	0	0	0	0	0
Sample1	3p	-	14	1539	984	1842	1853	6218	4	6	4	3	0	0	0	1	0	0	0	4	0	1	0	0	0	0	0	0	0
Sample1	3p	-	15	1679	973	1869	1697	6218	2	4	6	3	1	0	0	1	3	0	0	2	0	1	0	1	0	0	0	0	0
Sample1	3p	-	16	1505	902	2017	1797	6221	4	9	3	6	0	0	0	1	0	2	1	5	1	0	0	0	0	0	0	0	0
Sample1	3p	-	17	1545	983	1893	1798	6219	0	9	4	4	1	0	0	0	0	2	1	1	0	1	0	0	0	0	0	1	0
Sample1	3p	-	18	1702	999	1797	1722	6220	2	8	6	6	0	0	0	1	0	0	0	1	1	0	0	0	0	0	0	0	0
Sample1	3p	-	19	1529	933	1944	1813	6219	9	5	9	9	3	0	0	1	1	0	0	2	0	0	0	0	0	0	0	0	0
Sample1	3p	-	20	1503	1038	1913	1766	6220	1	5	2	2	0	0	0	0	0	0	1	1	0	0	0	0	0	0	0	0	0
Sample1	3p	-	21	1677	983	1869	1691	6220	6	1	2	2	0	2	0	1	0	0	1	1	0	0	0	0	0	0	0	0	0
Sample1	3p	-	22	1561	931	1927	1801	6220	4	2	5	2	0	0	0	0	0	0	0	0	0	0	0	0	0	0	0	0	0
Sample1	3p	-	23	1482	1027	1891	1820	6220	5	7	2	5	0	0	0	1	0	0	0	1	0	0	0	0	0	0	0	0	0
Sample1	3p	-	24	1622	968	1934	1695	6219	5	9	4	2	1	0	0	2	0	0	1	2	0	0	0	0	0	0	0	0	0
Sample1	3p	-	25	1577	900	1967	1777	6221	4	8	3	4	0	0	0	0	0	0	0	1	0	0	0	0	0	0	0	0	0
Sample1	3p	-	26	1557	1035	1888	1740	6220	3	10	2	3	0	3	1	0	0	0	0	1	0	0	0	0	0	0	0	0	0
Sample1	3p	-	27	1647	1011	1881	1681	6220	2	11	5	8	1	0	0	0	0	0	0	2	0	0	0	0	0	0	0	1	0
Sample1	3p	-	28	1426	918	2024	1850	6218	2	8	5	3	0	0	0	0	0	0	0	0	0	0	0	0	1	0	0	2	0
Sample1	3p	-	29	1542	1040	1840	1797	6219	2	11	4	6	0	0	0	0	0	0	0	1	0	0	0	0	0	0	1	1	0
Sample1	3p	-	30	1642	1022	1905	1651	6220	4	10	2	6	0	0	0	0	0	0	2	3	0	0	0	0	0	0	1	0	0
Sample1	3p	-	31	1514	887	1910	1817	6128	3	5	5	8	0	0	0	0	0	0	0	1	0	0	0	0	0	0	0	0	0
Sample1	3p	-	32	1503	1008	1820	1720	6051	0	10	1	7	1	1	0	0	0	0	0	1	0	0	0	0	0	0	0	0	0
Sample1	3p	-	33	1552	1036	1790	1593	5971	4	6	3	4	0	0	0	0	0	1	0	3	0	0	0	0	0	0	0	0	0
Sample1	3p	-	34	1438	889	1900	1684	5911	3	4	3	2	0	0	0	0	0	0	0	2	0	0	0	0	0	0	0	0	0
Sample1	3p	-	35	1386	1009	1813	1634	5842	5	9	3	3	0	1	1	0	1	0	0	0	0	0	0	0	0	0	0	0	0
Sample1	3p	-	36	1540	963	1729	1543	5775	3	10	1	5	1	0	0	2	0	1	1	1	0	0	0	0	0	0	0	0	0
Sample1	3p	-	37	1413	904	1773	1601	5691	4	6	4	5	0	0	0	1	0	0	1	2	0	0	0	0	0	0	0	0	0
Sample1	3p	-	38	1406	1006	1705	1499	5616	6	3	0	0	0	0	0	0	1	0	2	2	0	0	0	0	0	0	0	0	0
Sample1	3p	-	39	1463	932	1709	1459	5563	1	9	2	2	2	0	0	0	1	0	1	1	0	0	0	0	0	0	0	0	0
Sample1	3p	-	40	1384	766	1747	1591	5488	4	3	5	4	0	0	0	1	0	0	0	0	0	0	0	0	0	0	0	0	0
Sample1	3p	-	41	1345	919	1666	1497	5427	2	16	9	9	0	0	0	0	1	0	0	2	0	0	0	0	0	0	0	0	0
Sample1	3p	-	42	1429	904	1627	1404	5364	2	7	6	8	1	0	0	0	0	0	0	1	0	0	0	0	0	0	0	0	0
Sample1	3p	-	43	1301	833	1675	1499	5308	3	10	3	2	0	0	0	0	0	0	0	1	0	0	0	0	0	0	0	0	0
Sample1	3p	-	44	1269	931	1619	1427	5246	2	7	0	3	0	0	0	0	1	0	0	1	0	0	0	0	0	0	0	0	0
Sample1	3p	-	45	1371	827	1617	1360	5175	1	6	0	2	1	0	0	0	0	0	1	3	0	0	0	0	0	0	0	0	0
Sample1	3p	-	46	1325	740	1620	1423	5108	5	8	3	4	0	0	0	0	0	0	1	1	0	1	0	0	0	0	0	0	0
Sample1	3p	-	47	1314	830	1495	1407	5046	4	7	3	4	0	0	0	0	0	0	1	4	0	0	0	0	0	0	0	0	0
Sample1	3p	-	48	1359	806	1491	1315	4971	2	3	3	3	0	0	0	0	1	0	0	2	0	0	0	0	0	0	0	0	0
Sample1	3p	-	49	1240	787	1507	1370	4904	3	7	0	2	0	0	0	0	1	1	0	1	0	1	0	0	0	0	0	0	0
Sample1	3p	-	50	1177	859	1451	1340	4827	2	10	4	3	0	1	0	0	0	0	0	0	0	1	0	0	0	0	0	0	0
Sample1	3p	-	51	1229	796	1438	1295	4758	1	8	0	3	0	0	0	1	1	0	1	3	1	0	0	0	0	0	0	0	0
Sample1	3p	-	52	1181	741	1455	1294	4671	3	5	3	5	1	0	0	0	1	0	0	0	0	0	0	0	0	0	0	0	0
Sample1	3p	-	53	1191	797	1328	1292	4608	2	5	4	3	0	0	0	0	0	0	0	0	0	1	0	0	0	0	0	0	0
Sample1	3p	-	54	1263	735	1360	1173	4531	2	3	6	2	0	0	0	0	2	0	0	0	0	0	0	0	0	0	0	0	0
Sample1	3p	-	55	1162	684	1375	1238	4459	2	3	5	5	0	0	0	2	0	0	0	2	0	0	0	0	0	0	0	0	0
Sample1	3p	-	56	1111	693	1378	1200	4382	0	7	3	3	0	0	0	2	0	0	0	0	0	0	0	0	0	0	0	0	0
Sample1	3p	-	57	1134	652	1353	1152	4291	2	12	1	0	0	0	0	0	0	1	0	0	0	0	0	0	0	0	0	0	0
Sample1	3p	-	58	1107	619	1241	1246	4213	0	4	5	1	0	0	0	0	1	0	0	3	0	0	0	0	0	1	0	0	0
Sample1	3p	-	59	1027	748	1230	1118	4123	4	9	1	2	0	2	0	0	0	0	0	1	0	0	0	0	0	0	0	0	0
Sample1	3p	-	60	1143	677	1218	1015	4053	2	6	1	3	0	0	0	1	0	0	0	1	0	1	0	0	0	0	0	0	0
Sample1	3p	-	61	1039	570	1232	1137	3978	1	5	4	7	0	0	0	0	1	0	0	0	0	0	0	0	0	0	0	0	0
Sample1	3p	-	62	1003	682	1161	1059	3905	1	6	1	2	0	0	1	0	0	0	0	1	0	0	0	0	0	0	0	0	0
Sample1	3p	-	63	1003	631	1161	1041	3836	3	4	2	0	0	0	0	0	0	0	0	3	0	1	0	0	1	0	0	0	0
Sample1	3p	-	64	939	567	1169	1073	3748	2	4	1	1	1	0	0	0	0	0	0	0	0	0	0	0	0	0	0	0	0
Sample1	3p	-	65	857	608	1186	1014	3665	1	3	5	1	0	1	0	0	0	0	1	1	0	0	0	0	0	0	0	0	0
Sample1	3p	-	66	925	570	1106	987	3588	1	2	0	2	0	0	0	0	0	1	0	0	0	0	0	0	0	0	0	0	0
Sample1	3p	-	67	886	560	1073	993	3512	0	2	3	4	0	0	0	0	1	0	0	2	0	0	0	0	0	0	0	0	0
Sample1	3p	-	68	850	627	1034	917	3428	3	2	2	2	0	1	0	1	1	0	0	0	0	0	0	0	0	0	0	0	0
Sample1	3p	-	69	900	594	1016	837	3347	1	4	1	0	0	0	0	0	0	0	0	1	0	0	0	0	0	0	0	0	0
Sample1	3p	-	70	838	554	964	912	3268	1	5	1	4	0	0	0	0	0	0	1	2	0	0	0	0	0	0	0	0	0
Sample1	5p	+	1	2037	2461	1274	1629	7401	6	114	12	2	2	4	0	6	1	5	0	5	0	0	0	0	0	0	0	0	0
Sample1	5p	+	2	2169	2377	1201	1655	7402	6	123	9	4	2	5	3	2	1	4	0	2	0	0	0	0	0	0	0	0	0
Sample1	5p	+	3	2289	2427	1120	1565	7401	3	52	6	6	0	1	2	3	0	1	0	4	0	0	0	0	0	0	0	0	0
Sample1	5p	+	4	2295	2247	1212	1646	7400	3	32	4	4	2	2	1	0	0	1	0	1	0	0	0	0	1	1	0	0	0
Sample1	5p	+	5	2308	2291	1080	1725	7404	3	23	4	5	1	1	0	1	0	0	0	3	0	0	0	0	0	0	0	0	0
Sample1	5p	+	6	2292	2303	1200	1609	7404	4	26	6	4	1	0	0	1	0	0	0	0	0	0	1	0	0	0	0	0	0
Sample1	5p	+	7	2267	2197	1208	1730	7402	4	15	3	6	1	0	0	1	0	0	0	0	0	0	0	0	1	0	0	0	0
Sample1	5p	+	8	2293	2251	1114	1744	7402	1	21	8	3	0	1	0	0	0	0	0	1	0	0	0	0	0	0	0	0	0
Sample1	5p	+	9	2300	2221	1205	1677	7403	2	17	8	4	0	0	0	0	0	0	0	1	0	0	0	0	0	0	0	0	0
Sample1	5p	+	10	2229	2175	1218	1781	7403	6	18	5	5	2	1	1	0	0	0	0	3	0	0	0	0	0	0	0	0	0
Sample1	5p	+	11	2290	2271	1108	1733	7402	3	9	4	4	1	0	1	0	0	0	0	2	0	0	0	0	0	0	0	0	0
Sample1	5p	+	12	2280	2299	1182	1642	7403	3	16	8	2	0	0	0	1	0	0	0	1	0	0	0	0	0	0	0	0	0
Sample1	5p	+	13	2207	2246	1190	1759	7402	3	15	5	3	1	0	1	2	0	0	0	0	0	0	0	0	0	0	0	0	0
Sample1	5p	+	14	2219	2293	1154	1738	7404	1	16	4	4	1	0	0	2	0	1	1	2	0	0	0	0	0	0	0	0	0
Sample1	5p	+	15	2310	2289	1147	1656	7402	1	13	4	5	1	0	0	3	0	0	0	0	0	0	0	0	0	0	0	0	0
Sample1	5p	+	16	2231	2249	1171	1750	7401	0	4	9	3	1	0	0	1	0	0	0	3	0	0	0	0	0	1	0	0	0
Sample1	5p	+	17	2257	2269	1137	1741	7404	2	16	5	6	2	1	0	0	0	0	1	0	0	0	0	0	0	0	0	0	0
Sample1	5p	+	18	2323	2300	1169	1612	7404	1	13	8	5	0	0	0	0	1	0	1	1	0	0	0	0	0	0	0	0	0
Sample1	5p	+	19	2238	2236	1174	1755	7403	7	10	4	2	0	0	0	0	0	0	0	2	0	0	0	0	0	0	0	0	0
Sample1	5p	+	20	2223	2343	1096	1740	7402	3	9	7	4	1	0	1	0	1	1	0	0	0	0	0	0	0	1	0	0	0
Sample1	5p	+	21	2249	2378	1123	1653	7403	2	15	4	7	0	0	0	2	0	0	0	0	0	0	0	0	0	0	0	0	0
Sample1	5p	+	22	2202	2234	1177	1790	7403	5	12	3	4	0	0	0	2	0	0	1	1	0	0	0	0	0	0	0	0	0
Sample1	5p	+	23	2271	2243	1109	1779	7402	4	13	5	3	0	0	0	0	0	1	0	0	0	0	0	0	0	0	0	0	0
Sample1	5p	+	24	2311	2271	1163	1658	7403	3	17	4	2	0	0	0	0	0	0	0	0	0	0	0	0	0	0	0	0	0
Sample1	5p	+	25	2230	2278	1157	1737	7402	3	12	10	2	0	0	0	0	0	1	1	0	0	0	0	0	0	0	0	0	0
Sample1	5p	+	26	2212	2281	1095	1814	7402	4	10	6	3	0	0	0	2	1	0	0	1	0	0	0	0	0	0	1	0	0
Sample1	5p	+	27	2271	2283	1185	1663	7402	5	11	7	6	0	0	0	2	1	0	0	1	1	0	0	0	0	0	1	0	0
Sample1	5p	+	28	2192	2187	1230	1793	7402	2	13	4	4	0	2	1	2	0	1	0	3	0	0	0	0	0	0	1	0	0
Sample1	5p	+	29	2222	2246	1148	1785	7401	4	9	6	3	0	0	0	0	1	0	0	3	0	0	0	0	0	1	0	0	0
Sample1	5p	+	30	2296	2248	1191	1669	7404	3	11	2	8	0	0	0	0	0	0	1	1	0	0	0	0	0	0	0	0	0
Sample1	5p	+	31	2161	2217	1209	1761	7348	1	16	4	6	0	0	1	0	0	0	0	0	0	0	0	0	0	0	0	0	0
Sample1	5p	+	32	2180	2266	1136	1711	7293	4	13	6	4	0	0	0	0	0	0	0	1	0	0	0	0	0	1	0	0	0
Sample1	5p	+	33	2244	2212	1152	1624	7232	5	18	7	3	0	0	0	1	0	1	0	0	0	0	0	0	0	0	0	0	0
Sample1	5p	+	34	2136	2137	1203	1701	7177	1	10	3	5	1	0	1	2	1	0	0	0	0	0	0	0	0	0	0	0	0
Sample1	5p	+	35	2128	2219	1113	1655	7115	1	15	8	4	0	0	0	4	0	0	0	0	1	0	0	0	0	1	0	0	0
Sample1	5p	+	36	2152	2159	1184	1571	7066	1	12	7	6	0	0	2	2	0	1	0	1	0	0	0	0	0	0	0	0	0
Sample1	5p	+	37	2104	2100	1155	1650	7009	3	12	6	4	3	0	0	0	1	0	0	4	1	0	0	0	0	0	0	0	0
Sample1	5p	+	38	2099	2164	1056	1635	6954	4	15	3	1	0	1	1	0	0	0	0	1	0	0	0	0	0	1	0	0	0
Sample1	5p	+	39	2087	2166	1105	1544	6902	2	13	8	3	1	0	0	0	0	1	0	0	0	0	0	0	0	0	1	0	0
Sample1	5p	+	40	2024	2103	1138	1590	6855	5	10	3	6	0	0	0	1	1	0	0	2	0	0	0	0	0	0	1	0	0
Sample1	5p	+	41	2040	2117	1042	1595	6794	0	8	4	2	0	0	0	2	0	1	0	1	0	0	0	0	0	1	1	1	0
Sample1	5p	+	42	2042	2091	1100	1506	6739	1	15	5	1	0	0	0	0	1	0	0	2	1	0	0	0	0	0	1	0	0
Sample1	5p	+	43	1978	2011	1069	1615	6673	2	11	1	4	0	0	0	1	0	0	0	2	0	0	0	0	0	0	0	1	0
Sample1	5p	+	44	2056	2019	1011	1533	6619	4	15	2	3	0	0	0	3	1	2	0	1	0	0	0	0	0	0	0	0	0
Sample1	5p	+	45	2008	2033	1069	1453	6563	3	14	3	2	2	0	0	3	0	0	0	0	0	0	0	0	1	0	0	0	0
Sample1	5p	+	46	1964	1906	1075	1563	6508	4	5	3	3	1	0	0	1	0	0	0	0	0	0	0	0	0	2	0	0	0
Sample1	5p	+	47	1958	1995	1009	1490	6452	0	10	4	4	2	0	0	3	0	1	0	2	0	0	0	0	0	0	1	0	0
Sample1	5p	+	48	1958	1966	1055	1404	6383	2	5	6	3	0	0	0	1	0	0	0	0	0	0	0	0	0	1	1	0	0
Sample1	5p	+	49	1882	1927	1030	1484	6323	4	9	4	0	1	0	0	1	1	0	0	0	0	0	0	0	0	1	0	1	0
Sample1	5p	+	50	1906	1992	926	1435	6259	4	9	3	4	0	0	0	3	1	0	0	0	0	0	0	0	0	0	0	0	0
Sample1	5p	+	51	1866	1937	983	1402	6188	3	10	2	3	0	0	0	2	0	0	0	0	0	0	0	0	0	0	1	0	0
Sample1	5p	+	52	1842	1845	985	1453	6125	2	8	3	4	0	2	0	0	0	0	0	0	0	0	0	0	0	1	1	0	0
Sample1	5p	+	53	1883	1866	908	1398	6055	2	17	5	6	1	1	0	1	0	0	0	1	0	0	0	0	0	0	1	1	0
Sample1	5p	+	54	1826	1873	947	1341	5987	3	8	2	4	2	0	0	0	1	0	0	0	0	0	0	0	0	0	1	0	0
Sample1	5p	+	55	1776	1801	964	1376	5917	1	14	3	2	1	0	1	1	0	0	0	0	1	0	0	0	0	1	0	1	0
Sample1	5p	+	56	1776	1830	896	1346	5848	2	16	4	2	1	0	0	1	1	0	0	0	1	0	0	0	0	0	0	0	0
Sample1	5p	+	57	1751	1796	942	1297	5786	0	12	2	9	1	1	0	1	0	0	1	1	0	0	0	0	0	0	0	0	0
Sample1	5p	+	58	1667	1776	976	1302	5721	2	9	1	6	1	0	0	0	0	0	0	2	0	0	0	0	0	1	0	0	0
Sample1	5p	+	59	1703	1786	895	1263	5647	2	13	5	5	2	0	0	1	0	1	0	0	0	0	0	0	0	0	0	0	0
Sample1	5p	+	60	1724	1709	884	1247	5564	0	5	2	2	1	0	1	0	0	1	0	0	0	1	0	0	0	0	0	0	0
Sample1	5p	+	61	1605	1636	932	1318	5491	0	13	4	5	0	0	0	0	0	1	0	0	0	0	0	0	0	0	0	0	0
Sample1	5p	+	62	1646	1667	838	1257	5408	1	11	3	3	1	1	0	1	0	1	0	1	0	0	1	0	0	0	0	0	0
Sample1	5p	+	63	1649	1606	864	1209	5328	2	10	3	1	1	1	1	0	0	0	1	1	0	0	0	0	0	1	0	0	0
Sample1	5p	+	64	1547	1555	887	1248	5237	1	6	1	3	1	0	1	1	1	0	2	1	0	0	0	0	0	0	0	0	0
Sample1	5p	+	65	1568	1614	795	1177	5154	1	10	3	6	1	0	1	2	1	0	0	1	0	0	0	0	0	0	1	0	0
Sample1	5p	+	66	1536	1566	819	1134	5055	1	10	4	4	1	1	0	2	0	0	0	1	0	0	0	0	0	1	1	0	0
Sample1	5p	+	67	1462	1505	844	1145	4956	4	5	1	3	1	0	0	0	0	4	0	0	0	0	0	0	0	0	0	1	0
Sample1	5p	+	68	1465	1506	760	1135	4866	2	15	2	4	2	1	1	0	0	1	0	0	0	0	0	0	0	1	0	0	0
Sample1	5p	+	69	1427	1458	774	1101	4760	4	13	2	4	0	0	0	0	1	0	0	1	0	0	0	0	0	0	1	0	0
Sample1	5p	+	70	1359	1430	769	1120	4678	1	9	3	1	0	1	0	2	0	0	0	1	0	0	0	0	0	0	1	0	0
Sample1	5p	-	1	1393	986	2198	1642	6219	10	47	9	4	0	2	0	0	1	1	2	4	0	0	0	0	0	0	0	0	0
Sample1	5p	-	2	1437	995	2104	1684	6220	8	45	6	7	3	2	0	0	1	0	0	3	0	0	0	0	0	0	0	0	0
Sample1	5p	-	3	1579	1073	1916	1651	6219	2	26	7	4	0	0	0	0	2	0	0	1	0	0	0	0	0	0	0	0	0
Sample1	5p	-	4	1550	1054	1913	1704	6221	2	23	3	7	1	1	0	0	1	0	1	0	0	0	0	0	0	0	0	0	0
Sample1	5p	-	5	1583	994	1918	1726	6221	3	16	8	4	0	0	0	0	1	0	0	2	0	0	0	0	0	0	0	0	0
Sample1	5p	-	6	1582	996	1950	1692	6220	2	11	3	6	0	1	0	1	2	0	0	1	0	0	0	0	0	0	0	0	0
Sample1	5p	-	7	1488	1072	1883	1777	6220	4	8	1	2	0	2	0	0	0	0	1	2	0	0	0	0	0	0	0	0	0
Sample1	5p	-	8	1566	966	1923	1763	6218	6	6	5	12	0	1	0	1	1	0	1	1	0	0	0	0	0	0	0	0	0
Sample1	5p	-	9	1605	944	1886	1786	6221	6	10	6	2	0	0	0	0	1	0	1	1	0	0	0	0	0	0	0	0	0
Sample1	5p	-	10	1499	1057	1925	1740	6221	3	7	7	4	0	0	0	0	1	0	1	1	0	0	0	0	0	0	0	0	0
Sample1	5p	-	11	1591	935	1912	1781	6219	4	8	3	6	0	0	0	1	2	0	0	2	1	0	0	0	0	0	0	0	0
Sample1	5p	-	12	1618	993	1878	1732	6221	5	6	3	5	1	0	0	1	1	0	0	2	0	0	0	0	0	0	0	0	0
Sample1	5p	-	13	1545	1049	1851	1775	6220	2	8	3	7	0	0	0	0	1	0	0	2	1	1	0	0	0	0	0	0	0
Sample1	5p	-	14	1552	960	1911	1798	6221	2	10	2	3	0	0	0	0	0	0	1	2	0	0	0	0	0	0	0	0	0
Sample1	5p	-	15	1611	984	1915	1711	6221	2	9	8	2	1	0	0	0	2	0	0	2	0	0	0	0	0	0	0	0	0
Sample1	5p	-	16	1575	1001	1861	1783	6220	7	8	2	4	0	0	0	0	0	1	0	2	0	0	0	0	0	0	0	0	0
Sample1	5p	-	17	1592	974	1907	1747	6220	7	7	7	5	0	1	0	0	1	0	1	0	0	0	0	0	0	0	0	0	0
Sample1	5p	-	18	1623	997	1861	1740	6221	1	11	4	4	0	0	0	1	1	0	0	1	0	1	0	1	0	0	0	0	0
Sample1	5p	-	19	1549	1021	1903	1747	6220	2	10	1	8	0	0	0	1	0	1	0	1	0	0	0	0	0	0	0	0	0
Sample1	5p	-	20	1580	972	1909	1758	6219	3	7	4	7	1	0	0	0	0	0	0	1	0	0	0	0	0	0	0	0	0
Sample1	5p	-	21	1635	1005	1878	1703	6221	4	6	3	3	0	0	1	0	1	0	0	0	0	0	0	1	0	0	0	0	0
Sample1	5p	-	22	1562	1010	1881	1766	6219	1	7	3	3	0	0	0	0	0	0	0	2	0	0	0	0	0	0	0	1	0
Sample1	5p	-	23	1543	969	1884	1823	6219	4	5	4	4	0	0	0	0	0	0	0	1	0	0	0	0	0	0	0	0	0
Sample1	5p	-	24	1600	974	1865	1782	6221	2	7	9	6	0	0	0	0	0	0	0	0	0	1	0	0	0	0	0	0	0
Sample1	5p	-	25	1530	1019	1882	1789	6220	5	8	1	3	1	0	1	0	1	0	0	2	0	0	0	0	0	0	0	0	0
Sample1	5p	-	26	1544	957	1954	1765	6220	6	8	5	5	0	0	0	0	0	0	0	2	0	0	0	0	0	0	0	1	0
Sample1	5p	-	27	1641	969	1943	1667	6220	2	9	4	2	0	0	0	0	1	0	1	3	0	0	0	0	0	1	0	0	0
Sample1	5p	-	28	1494	1035	1958	1734	6221	3	11	3	2	1	0	0	1	0	0	1	1	0	0	0	0	0	0	0	0	0
Sample1	5p	-	29	1542	960	1948	1769	6219	5	7	3	9	0	0	1	0	1	1	1	3	1	0	0	0	1	0	0	0	0
Sample1	5p	-	30	1604	948	1942	1725	6219	2	15	8	5	0	1	0	1	1	0	0	3	0	1	0	0	0	1	0	0	0
Sample1	5p	-	31	1548	965	1908	1708	6129	2	12	7	1	1	0	0	1	0	0	0	2	0	0	0	0	0	0	0	0	0
Sample1	5p	-	32	1471	917	1897	1764	6049	0	9	6	4	1	0	0	0	1	1	1	1	0	1	0	1	0	0	0	0	0
Sample1	5p	-	33	1560	906	1900	1605	5971	4	10	5	2	0	1	0	2	0	0	0	1	1	0	0	0	0	0	0	0	0
Sample1	5p	-	34	1473	930	1850	1658	5911	1	5	4	5	0	0	0	1	0	1	2	1	0	2	0	0	0	0	0	0	0
Sample1	5p	-	35	1439	892	1869	1640	5840	3	6	5	7	1	0	0	0	1	0	1	2	0	0	0	0	0	0	0	0	0
Sample1	5p	-	36	1481	953	1795	1545	5774	3	5	1	3	0	0	0	1	0	1	0	3	0	0	0	0	0	0	0	1	0
Sample1	5p	-	37	1397	946	1793	1554	5690	2	5	3	4	0	1	0	0	1	0	0	0	0	1	0	0	0	0	0	0	0
Sample1	5p	-	38	1396	838	1784	1597	5615	1	1	3	9	1	0	0	0	1	1	0	2	0	0	0	1	0	0	0	0	0
Sample1	5p	-	39	1449	885	1710	1519	5563	1	10	6	6	1	0	0	0	0	0	0	0	0	0	0	0	0	0	0	0	0
Sample1	5p	-	40	1324	913	1738	1513	5488	0	6	7	1	0	0	0	0	0	0	0	1	0	0	0	0	0	0	0	0	0
Sample1	5p	-	41	1343	858	1723	1501	5425	2	6	5	6	1	0	0	0	0	0	0	2	0	0	0	0	0	0	0	0	0
Sample1	5p	-	42	1428	845	1623	1468	5364	1	11	2	3	0	0	0	0	0	0	1	2	0	0	0	0	0	0	0	0	0
Sample1	5p	-	43	1309	917	1652	1428	5306	4	4	0	1	2	0	0	0	0	0	0	1	0	0	0	0	0	0	0	0	0
Sample1	5p	-	44	1295	815	1645	1490	5245	1	8	6	5	0	1	0	0	0	0	0	1	0	0	0	0	0	0	0	0	0
Sample1	5p	-	45	1346	867	1594	1365	5172	2	8	3	3	0	0	0	0	1	0	1	1	0	0	0	0	0	0	0	0	0
Sample1	5p	-	46	1259	852	1604	1392	5107	1	3	3	1	0	0	0	0	0	1	0	1	0	0	0	0	0	1	0	0	0
Sample1	5p	-	47	1256	794	1582	1414	5046	2	9	1	2	0	0	0	0	0	0	0	2	0	0	0	0	0	0	0	0	0
Sample1	5p	-	48	1345	774	1493	1360	4972	3	3	5	2	0	0	0	0	0	0	0	1	0	0	0	0	0	0	1	0	0
Sample1	5p	-	49	1221	823	1516	1341	4901	1	5	4	0	1	1	0	1	0	1	2	0	0	0	0	0	0	0	0	1	0
Sample1	5p	-	50	1224	757	1496	1348	4825	1	9	1	3	1	0	0	0	0	0	0	2	0	0	0	0	0	0	0	1	0
Sample1	5p	-	51	1243	758	1439	1320	4760	3	7	0	2	0	0	0	0	0	0	0	1	0	0	0	0	0	0	0	0	0
Sample1	5p	-	52	1136	777	1454	1303	4670	2	5	1	3	0	1	0	0	0	0	1	0	0	0	0	0	0	0	0	0	0
Sample1	5p	-	53	1182	720	1401	1305	4608	6	6	0	4	0	0	0	1	0	0	0	2	0	0	0	0	0	0	0	0	0
Sample1	5p	-	54	1228	721	1337	1245	4531	2	6	4	2	0	1	0	0	0	0	0	1	0	0	0	0	0	0	0	0	0
Sample1	5p	-	55	1109	748	1335	1268	4460	1	7	1	2	0	0	0	0	0	0	0	2	0	0	0	0	0	0	0	0	0
Sample1	5p	-	56	1120	662	1366	1233	4381	2	3	2	4	0	0	0	0	0	0	0	0	0	0	0	0	0	0	0	0	0
Sample1	5p	-	57	1094	734	1352	1111	4291	0	5	2	2	0	0	0	0	0	0	0	0	0	0	0	0	0	0	0	0	0
Sample1	5p	-	58	1036	725	1310	1143	4214	1	6	2	1	0	0	0	0	0	0	0	0	0	0	0	0	0	0	0	0	0
Sample1	5p	-	59	993	674	1320	1137	4124	2	5	4	3	0	0	0	0	1	0	0	2	0	0	0	0	0	0	0	0	0
Sample1	5p	-	60	1045	664	1267	1077	4053	4	3	4	1	0	0	0	0	0	0	0	1	0	0	0	1	0	0	0	0	0
Sample1	5p	-	61	982	662	1235	1097	3976	1	4	1	2	0	0	0	1	0	0	0	3	0	0	0	0	0	0	0	1	0
Sample1	5p	-	62	982	611	1225	1087	3905	1	6	3	3	0	0	0	1	1	0	1	1	0	0	0	1	0	0	0	0	0
Sample1	5p	-	63	1023	642	1141	1030	3836	1	7	1	2	0	0	0	0	0	0	1	0	0	1	0	0	0	0	0	0	0
Sample1	5p	-	64	922	634	1161	1029	3746	1	3	2	1	1	0	0	0	0	0	0	3	0	0	0	0	0	0	0	0	0
Sample1	5p	-	65	911	564	1151	1038	3664	2	1	0	2	0	0	0	0	0	0	0	1	0	0	0	0	0	0	0	0	0
Sample1	5p	-	66	923	595	1070	997	3585	0	1	0	2	0	0	0	0	0	0	0	1	0	0	0	0	0	0	0	0	0
Sample1	5p	-	67	917	565	1086	943	3511	0	4	1	0	0	1	0	0	0	0	1	1	0	0	0	0	0	0	0	0	0
Sample1	5p	-	68	836	533	1085	974	3428	4	3	2	2	0	0	0	0	0	0	0	0	0	0	0	0	0	0	0	0	0
Sample1	5p	-	69	874	533	1033	905	3345	2	3	2	2	0	0	0	0	0	1	0	1	0	0	0	0	0	0	0	0	0
Sample1	5p	-	70	783	577	975	932	3267	2	4	1	3	0	0	0	0	1	0	0	4	0	0	0	0	0	0	0	0	0
