# Supplementary material for: Unlocking the genomic potential of historical and formalin-fixed specimens: phylogenetic insights from museum-preserved threadfin fishes (Teleostei: Polynemidae)
Source: PeerJ. 2025 Sep 30;13:e20029. doi: 10.7717/peerj.20029 (PMC13353053; doi:10.7717/peerj.20029)
Supplement: Supplemental Information 6 [file peerj-13-20029-s006.zip › macrophthalmus_mapDamage_ss/dnacomp.txt]

# table produced by mapDamage version 2.0.8
# using mapped file Polydactylus_macrophthalmus_raw_AR_Polydactylus_macrophthalmus/Polydactylus_macrophthalmus_raw_AR_Polydactylus_macrophthalmus_aln_q20_md.bam and ../../mitogenome_contigs/Polydactylus_macrophthalmus.fasta as reference file
# Chr: reference from sam/bam header, End: from which termini of DNA sequences, Std: strand of reads
Chr	End	Std	Pos	A	C	G	T	Total
Sample1	3p	+	-70	1442	1446	712	1081	4681
Sample1	3p	+	-69	1522	1399	724	1117	4762
Sample1	3p	+	-68	1411	1489	827	1141	4868
Sample1	3p	+	-67	1516	1517	772	1152	4957
Sample1	3p	+	-66	1509	1621	762	1166	5058
Sample1	3p	+	-65	1529	1515	888	1223	5155
Sample1	3p	+	-64	1574	1604	824	1235	5237
Sample1	3p	+	-63	1646	1644	810	1230	5330
Sample1	3p	+	-62	1630	1585	932	1262	5409
Sample1	3p	+	-61	1710	1645	793	1344	5492
Sample1	3p	+	-60	1795	1662	916	1191	5564
Sample1	3p	+	-59	1688	1717	938	1306	5649
Sample1	3p	+	-58	1703	1767	867	1385	5722
Sample1	3p	+	-57	1776	1775	896	1342	5789
Sample1	3p	+	-56	1809	1742	961	1336	5848
Sample1	3p	+	-55	1849	1835	864	1373	5921
Sample1	3p	+	-54	1916	1899	942	1233	5990
Sample1	3p	+	-53	1802	1827	1067	1362	6058
Sample1	3p	+	-52	1895	1869	975	1390	6129
Sample1	3p	+	-51	1844	1955	1010	1383	6192
Sample1	3p	+	-50	1888	1816	1063	1495	6262
Sample1	3p	+	-49	2080	1870	933	1444	6327
Sample1	3p	+	-48	2007	2012	1024	1343	6386
Sample1	3p	+	-47	1956	1968	1088	1443	6455
Sample1	3p	+	-46	1980	1931	1025	1575	6511
Sample1	3p	+	-45	2012	2042	1024	1487	6565
Sample1	3p	+	-44	1947	2016	1102	1555	6620
Sample1	3p	+	-43	2060	2103	956	1556	6675
Sample1	3p	+	-42	2044	2098	1099	1499	6740
Sample1	3p	+	-41	2013	2039	1098	1649	6799
Sample1	3p	+	-40	2023	2197	1099	1539	6858
Sample1	3p	+	-39	2121	2152	1104	1528	6905
Sample1	3p	+	-38	2077	2117	1142	1620	6956
Sample1	3p	+	-37	2131	2085	1066	1729	7011
Sample1	3p	+	-36	2247	2233	1016	1570	7066
Sample1	3p	+	-35	2143	2170	1124	1680	7117
Sample1	3p	+	-34	2164	2293	1028	1692	7177
Sample1	3p	+	-33	2223	2269	1137	1604	7233
Sample1	3p	+	-32	2203	2178	1169	1746	7296
Sample1	3p	+	-31	2219	2187	1127	1816	7349
Sample1	3p	+	-30	2339	2327	1166	1572	7404
Sample1	3p	+	-29	2232	2230	1227	1715	7404
Sample1	3p	+	-28	2246	2264	1048	1846	7404
Sample1	3p	+	-27	2282	2316	1127	1679	7404
Sample1	3p	+	-26	2248	2173	1162	1821	7404
Sample1	3p	+	-25	2241	2249	1079	1835	7404
Sample1	3p	+	-24	2180	2278	1172	1774	7404
Sample1	3p	+	-23	2143	2262	1245	1754	7404
Sample1	3p	+	-22	2159	2315	1141	1789	7404
Sample1	3p	+	-21	2230	2439	1131	1604	7404
Sample1	3p	+	-20	2200	2188	1214	1802	7404
Sample1	3p	+	-19	2179	2259	1115	1851	7404
Sample1	3p	+	-18	2332	2278	1122	1672	7404
Sample1	3p	+	-17	2188	2196	1219	1801	7404
Sample1	3p	+	-16	2091	2253	1156	1904	7404
Sample1	3p	+	-15	2269	2242	1161	1732	7404
Sample1	3p	+	-14	2186	2226	1268	1724	7404
Sample1	3p	+	-13	2212	2280	1140	1772	7404
Sample1	3p	+	-12	2242	2307	1206	1649	7404
Sample1	3p	+	-11	2208	2193	1257	1746	7404
Sample1	3p	+	-10	2352	2072	1055	1925	7404
Sample1	3p	+	-9	2509	2058	1148	1689	7404
Sample1	3p	+	-8	2287	2025	1262	1830	7404
Sample1	3p	+	-7	2335	2053	1245	1771	7404
Sample1	3p	+	-6	2269	2064	1517	1554	7404
Sample1	3p	+	-5	2012	2213	1480	1699	7404
Sample1	3p	+	-4	1433	2848	1407	1716	7404
Sample1	3p	+	-3	1833	2780	1188	1603	7404
Sample1	3p	+	-2	1768	2427	1346	1863	7404
Sample1	3p	+	-1	1837	2362	1508	1697	7404
Sample1	3p	+	1	4426	1571	1310	83	7390
Sample1	3p	+	2	2075	2127	1284	1903	7389
Sample1	3p	+	3	1966	2333	1164	1922	7385
Sample1	3p	+	4	2214	2332	1095	1741	7382
Sample1	3p	+	5	2059	2197	1210	1910	7376
Sample1	3p	+	6	2084	2183	1099	2012	7378
Sample1	3p	+	7	2142	2292	1138	1805	7377
Sample1	3p	+	8	2032	2239	1244	1862	7377
Sample1	3p	+	9	2068	2275	1091	1939	7373
Sample1	3p	+	10	2169	2401	1078	1723	7371
Sample1	3p	-	-70	837	557	959	914	3267
Sample1	3p	-	-69	903	587	1013	845	3348
Sample1	3p	-	-68	848	628	1034	919	3429
Sample1	3p	-	-67	882	561	1079	990	3512
Sample1	3p	-	-66	929	569	1101	988	3587
Sample1	3p	-	-65	853	609	1189	1015	3666
Sample1	3p	-	-64	940	565	1171	1072	3748
Sample1	3p	-	-63	1004	627	1155	1051	3837
Sample1	3p	-	-62	1003	679	1160	1064	3906
Sample1	3p	-	-61	1036	570	1235	1137	3978
Sample1	3p	-	-60	1144	672	1219	1018	4053
Sample1	3p	-	-59	1027	743	1227	1127	4124
Sample1	3p	-	-58	1101	616	1244	1253	4214
Sample1	3p	-	-57	1137	640	1352	1162	4291
Sample1	3p	-	-56	1111	688	1379	1204	4382
Sample1	3p	-	-55	1163	684	1374	1239	4460
Sample1	3p	-	-54	1258	735	1367	1171	4531
Sample1	3p	-	-53	1188	796	1332	1293	4609
Sample1	3p	-	-52	1178	740	1457	1296	4671
Sample1	3p	-	-51	1231	791	1437	1301	4760
Sample1	3p	-	-50	1176	855	1450	1345	4826
Sample1	3p	-	-49	1243	782	1504	1373	4902
Sample1	3p	-	-48	1361	806	1490	1317	4974
Sample1	3p	-	-47	1314	828	1492	1413	5047
Sample1	3p	-	-46	1325	737	1616	1430	5108
Sample1	3p	-	-45	1374	824	1610	1367	5175
Sample1	3p	-	-44	1270	928	1619	1429	5246
Sample1	3p	-	-43	1303	822	1675	1507	5307
Sample1	3p	-	-42	1424	908	1628	1406	5366
Sample1	3p	-	-41	1339	913	1672	1502	5426
Sample1	3p	-	-40	1385	767	1750	1589	5491
Sample1	3p	-	-39	1460	926	1707	1471	5564
Sample1	3p	-	-38	1410	1006	1697	1503	5616
Sample1	3p	-	-37	1415	901	1771	1604	5691
Sample1	3p	-	-36	1545	962	1721	1548	5776
Sample1	3p	-	-35	1387	1002	1815	1638	5842
Sample1	3p	-	-34	1440	888	1896	1688	5912
Sample1	3p	-	-33	1554	1033	1784	1600	5971
Sample1	3p	-	-32	1497	1007	1823	1723	6050
Sample1	3p	-	-31	1515	889	1912	1813	6129
Sample1	3p	-	-30	1643	1021	1897	1660	6221
Sample1	3p	-	-29	1544	1036	1842	1799	6221
Sample1	3p	-	-28	1425	911	2027	1858	6221
Sample1	3p	-	-27	1641	1007	1885	1688	6221
Sample1	3p	-	-26	1553	1031	1889	1748	6221
Sample1	3p	-	-25	1579	894	1963	1785	6221
Sample1	3p	-	-24	1624	961	1932	1704	6221
Sample1	3p	-	-23	1490	1023	1886	1822	6221
Sample1	3p	-	-22	1557	931	1930	1803	6221
Sample1	3p	-	-21	1680	985	1861	1695	6221
Sample1	3p	-	-20	1502	1039	1911	1769	6221
Sample1	3p	-	-19	1529	937	1945	1810	6221
Sample1	3p	-	-18	1699	996	1802	1724	6221
Sample1	3p	-	-17	1543	981	1895	1802	6221
Sample1	3p	-	-16	1508	899	2012	1802	6221
Sample1	3p	-	-15	1678	974	1873	1696	6221
Sample1	3p	-	-14	1539	980	1839	1863	6221
Sample1	3p	-	-13	1493	949	1943	1836	6221
Sample1	3p	-	-12	1689	1045	1787	1700	6221
Sample1	3p	-	-11	1535	999	1893	1794	6221
Sample1	3p	-	-10	1526	923	1902	1870	6221
Sample1	3p	-	-9	1708	911	1865	1737	6221
Sample1	3p	-	-8	1638	888	1829	1866	6221
Sample1	3p	-	-7	1522	844	2058	1797	6221
Sample1	3p	-	-6	1513	840	2228	1640	6221
Sample1	3p	-	-5	1208	941	2298	1774	6221
Sample1	3p	-	-4	868	1067	2468	1818	6221
Sample1	3p	-	-3	1249	1224	2027	1721	6221
Sample1	3p	-	-2	1202	979	2140	1900	6221
Sample1	3p	-	-1	1330	871	2431	1589	6221
Sample1	3p	-	1	3185	578	2335	115	6213
Sample1	3p	-	2	1421	743	2236	1816	6216
Sample1	3p	-	3	1416	835	2116	1847	6214
Sample1	3p	-	4	1638	925	1849	1800	6212
Sample1	3p	-	5	1555	989	1843	1825	6212
Sample1	3p	-	6	1646	878	1877	1811	6212
Sample1	3p	-	7	1722	953	1868	1667	6210
Sample1	3p	-	8	1509	1047	1825	1830	6211
Sample1	3p	-	9	1459	904	1977	1868	6208
Sample1	3p	-	10	1666	956	1855	1732	6209
Sample1	5p	+	-10	2247	2230	1155	1760	7392
Sample1	5p	+	-9	2150	2188	1206	1850	7394
Sample1	5p	+	-8	2175	2296	1120	1802	7393
Sample1	5p	+	-7	2249	2273	1165	1708	7395
Sample1	5p	+	-6	2191	2251	1136	1817	7395
Sample1	5p	+	-5	2212	2242	1113	1829	7396
Sample1	5p	+	-4	2241	2309	1131	1718	7399
Sample1	5p	+	-3	2191	2133	1183	1891	7398
Sample1	5p	+	-2	2234	2172	1211	1782	7399
Sample1	5p	+	-1	3367	2167	1506	361	7401
Sample1	5p	+	1	2036	2346	1277	1745	7404
Sample1	5p	+	2	2166	2255	1206	1777	7404
Sample1	5p	+	3	2290	2377	1122	1615	7404
Sample1	5p	+	4	2292	2220	1213	1679	7404
Sample1	5p	+	5	2306	2273	1078	1747	7404
Sample1	5p	+	6	2291	2280	1202	1631	7404
Sample1	5p	+	7	2268	2189	1208	1739	7404
Sample1	5p	+	8	2286	2232	1120	1766	7404
Sample1	5p	+	9	2295	2209	1210	1690	7404
Sample1	5p	+	10	2225	2163	1216	1800	7404
Sample1	5p	+	11	2290	2267	1108	1739	7404
Sample1	5p	+	12	2277	2285	1184	1658	7404
Sample1	5p	+	13	2203	2234	1195	1772	7404
Sample1	5p	+	14	2220	2279	1153	1752	7404
Sample1	5p	+	15	2310	2278	1151	1665	7404
Sample1	5p	+	16	2220	2251	1178	1755	7404
Sample1	5p	+	17	2253	2262	1136	1753	7404
Sample1	5p	+	18	2315	2293	1176	1620	7404
Sample1	5p	+	19	2240	2228	1172	1764	7404
Sample1	5p	+	20	2221	2338	1098	1747	7404
Sample1	5p	+	21	2247	2370	1127	1660	7404
Sample1	5p	+	22	2206	2225	1173	1800	7404
Sample1	5p	+	23	2274	2233	1109	1788	7404
Sample1	5p	+	24	2309	2258	1165	1672	7404
Sample1	5p	+	25	2223	2271	1164	1746	7404
Sample1	5p	+	26	2214	2270	1095	1825	7404
Sample1	5p	+	27	2270	2279	1189	1666	7404
Sample1	5p	+	28	2188	2178	1231	1807	7404
Sample1	5p	+	29	2224	2239	1146	1795	7404
Sample1	5p	+	30	2296	2246	1189	1673	7404
Sample1	5p	+	31	2158	2205	1215	1771	7349
Sample1	5p	+	32	2178	2258	1135	1725	7296
Sample1	5p	+	33	2245	2198	1155	1635	7233
Sample1	5p	+	34	2133	2131	1206	1707	7177
Sample1	5p	+	35	2126	2202	1120	1669	7117
Sample1	5p	+	36	2148	2150	1193	1575	7066
Sample1	5p	+	37	2099	2095	1155	1662	7011
Sample1	5p	+	38	2098	2151	1053	1654	6956
Sample1	5p	+	39	2079	2158	1117	1551	6905
Sample1	5p	+	40	2030	2098	1132	1598	6858
Sample1	5p	+	41	2039	2113	1046	1601	6799
Sample1	5p	+	42	2035	2079	1104	1522	6740
Sample1	5p	+	43	1984	2000	1067	1624	6675
Sample1	5p	+	44	2060	2005	1010	1545	6620
Sample1	5p	+	45	2012	2021	1069	1463	6565
Sample1	5p	+	46	1965	1905	1072	1569	6511
Sample1	5p	+	47	1954	1989	1016	1496	6455
Sample1	5p	+	48	1956	1965	1057	1408	6386
Sample1	5p	+	49	1882	1918	1033	1494	6327
Sample1	5p	+	50	1911	1987	924	1440	6262
Sample1	5p	+	51	1869	1928	983	1412	6192
Sample1	5p	+	52	1838	1842	987	1462	6129
Sample1	5p	+	53	1880	1859	910	1409	6058
Sample1	5p	+	54	1828	1868	946	1348	5990
Sample1	5p	+	55	1773	1789	970	1389	5921
Sample1	5p	+	56	1771	1817	900	1360	5848
Sample1	5p	+	57	1750	1795	944	1300	5789
Sample1	5p	+	58	1666	1772	973	1311	5722
Sample1	5p	+	59	1701	1779	900	1269	5649
Sample1	5p	+	60	1724	1707	885	1248	5564
Sample1	5p	+	61	1604	1627	936	1325	5492
Sample1	5p	+	62	1640	1664	837	1268	5409
Sample1	5p	+	63	1647	1597	867	1219	5330
Sample1	5p	+	64	1546	1552	885	1254	5237
Sample1	5p	+	65	1568	1605	802	1180	5155
Sample1	5p	+	66	1535	1564	816	1143	5058
Sample1	5p	+	67	1467	1504	843	1143	4957
Sample1	5p	+	68	1460	1499	760	1149	4868
Sample1	5p	+	69	1431	1446	775	1110	4762
Sample1	5p	+	70	1356	1421	770	1134	4681
Sample1	5p	-	-10	1644	950	1903	1717	6214
Sample1	5p	-	-9	1577	977	1882	1779	6215
Sample1	5p	-	-8	1569	931	1922	1792	6214
Sample1	5p	-	-7	1648	927	1894	1745	6214
Sample1	5p	-	-6	1540	975	1965	1736	6216
Sample1	5p	-	-5	1573	920	1958	1764	6215
Sample1	5p	-	-4	1660	972	1930	1654	6216
Sample1	5p	-	-3	1545	927	1916	1827	6215
Sample1	5p	-	-2	1656	926	1937	1697	6216
Sample1	5p	-	-1	2547	819	2524	326	6216
Sample1	5p	-	1	1394	945	2193	1689	6221
Sample1	5p	-	2	1434	961	2100	1726	6221
Sample1	5p	-	3	1575	1051	1923	1672	6221
Sample1	5p	-	4	1547	1040	1914	1720	6221
Sample1	5p	-	5	1578	982	1922	1739	6221
Sample1	5p	-	6	1582	990	1952	1697	6221
Sample1	5p	-	7	1490	1067	1877	1787	6221
Sample1	5p	-	8	1567	972	1922	1760	6221
Sample1	5p	-	9	1605	937	1885	1794	6221
Sample1	5p	-	10	1496	1055	1928	1742	6221
Sample1	5p	-	11	1592	933	1911	1785	6221
Sample1	5p	-	12	1621	992	1875	1733	6221
Sample1	5p	-	13	1545	1048	1852	1776	6221
Sample1	5p	-	14	1550	955	1908	1808	6221
Sample1	5p	-	15	1605	977	1921	1718	6221
Sample1	5p	-	16	1581	999	1854	1787	6221
Sample1	5p	-	17	1592	974	1907	1748	6221
Sample1	5p	-	18	1622	987	1863	1749	6221
Sample1	5p	-	19	1551	1020	1901	1749	6221
Sample1	5p	-	20	1580	971	1910	1760	6221
Sample1	5p	-	21	1636	1001	1877	1707	6221
Sample1	5p	-	22	1563	1008	1882	1768	6221
Sample1	5p	-	23	1540	967	1886	1828	6221
Sample1	5p	-	24	1592	975	1871	1783	6221
Sample1	5p	-	25	1537	1012	1880	1792	6221
Sample1	5p	-	26	1540	956	1951	1774	6221
Sample1	5p	-	27	1640	963	1944	1674	6221
Sample1	5p	-	28	1494	1027	1956	1744	6221
Sample1	5p	-	29	1546	962	1942	1771	6221
Sample1	5p	-	30	1598	938	1947	1738	6221
Sample1	5p	-	31	1545	952	1914	1718	6129
Sample1	5p	-	32	1467	917	1897	1769	6050
Sample1	5p	-	33	1561	894	1901	1615	5971
Sample1	5p	-	34	1471	932	1850	1659	5912
Sample1	5p	-	35	1436	897	1870	1639	5842
Sample1	5p	-	36	1485	951	1792	1548	5776
Sample1	5p	-	37	1398	943	1793	1557	5691
Sample1	5p	-	38	1391	851	1784	1590	5616
Sample1	5p	-	39	1443	879	1720	1522	5564
Sample1	5p	-	40	1317	910	1745	1519	5491
Sample1	5p	-	41	1338	856	1725	1507	5426
Sample1	5p	-	42	1426	840	1623	1477	5366
Sample1	5p	-	43	1314	916	1646	1431	5307
Sample1	5p	-	44	1289	813	1648	1496	5246
Sample1	5p	-	45	1348	859	1596	1372	5175
Sample1	5p	-	46	1258	851	1605	1394	5108
Sample1	5p	-	47	1255	787	1583	1422	5047
Sample1	5p	-	48	1345	776	1492	1361	4974
Sample1	5p	-	49	1219	819	1514	1350	4902
Sample1	5p	-	50	1220	753	1499	1354	4826
Sample1	5p	-	51	1248	752	1435	1325	4760
Sample1	5p	-	52	1135	777	1451	1308	4671
Sample1	5p	-	53	1190	717	1393	1309	4609
Sample1	5p	-	54	1225	718	1338	1250	4531
Sample1	5p	-	55	1110	741	1334	1275	4460
Sample1	5p	-	56	1121	664	1365	1232	4382
Sample1	5p	-	57	1089	733	1354	1115	4291
Sample1	5p	-	58	1037	720	1309	1148	4214
Sample1	5p	-	59	991	672	1320	1141	4124
Sample1	5p	-	60	1045	661	1269	1078	4053
Sample1	5p	-	61	985	662	1231	1100	3978
Sample1	5p	-	62	980	607	1224	1095	3906
Sample1	5p	-	63	1022	638	1144	1033	3837
Sample1	5p	-	64	923	630	1160	1035	3748
Sample1	5p	-	65	911	568	1146	1041	3666
Sample1	5p	-	66	927	594	1070	996	3587
Sample1	5p	-	67	911	565	1085	951	3512
Sample1	5p	-	68	839	531	1083	976	3429
Sample1	5p	-	69	878	534	1033	903	3348
Sample1	5p	-	70	782	572	972	941	3267
