# Supplementary material for: Unlocking the genomic potential of historical and formalin-fixed specimens: phylogenetic insights from museum-preserved threadfin fishes (Teleostei: Polynemidae)
Source: PeerJ. 2025 Sep 30;13:e20029. doi: 10.7717/peerj.20029 (PMC13353053; doi:10.7717/peerj.20029)
Supplement: Supplemental Information 6 [file peerj-13-20029-s006.zip › macrophthalmus_mapDamage_ss/3pGtoA_freq.txt]

pos	5pG>A
1	0.00228774783934926
2	0.00287191269385411
3	0.00311429461227032
4	0.000519345624513113
5	0.000795967100026532
6	0.00213960952126237
7	0.00241984271022384
8	0.00226537216828479
9	0.00166223404255319
10	0.00169434090138936
11	0.00158831003811944
12	0.00133779264214047
13	0.00130250732660371
14	0.00225515463917526
15	0.00165125495376486
16	0.00315258511979823
17	0.00224863475746868
18	0.00274348422496571
19	0.00392156862745098
20	0.000639795265515035
21	0.00267022696929239
22	0.00163185378590078
23	0.00191326530612245
24	0.00321750321750322
25	0.0023018743834265
