# Supplementary material for: Unlocking the genomic potential of historical and formalin-fixed specimens: phylogenetic insights from museum-preserved threadfin fishes (Teleostei: Polynemidae)
Source: PeerJ. 2025 Sep 30;13:e20029. doi: 10.7717/peerj.20029 (PMC13353053; doi:10.7717/peerj.20029)
Supplement: Supplemental Information 6 [file peerj-13-20029-s006.zip › macrophthalmus_mapDamage_ss/lgdistribution.txt]

# table produced by mapDamage version 2.0.8
# using mapped file Polydactylus_macrophthalmus_raw_AR_Polydactylus_macrophthalmus/Polydactylus_macrophthalmus_raw_AR_Polydactylus_macrophthalmus_aln_q20_md.bam and ../../mitogenome_contigs/Polydactylus_macrophthalmus.fasta as reference file
# Std: strand of reads
Std	Length	Occurences
+	30	55
+	31	53
+	32	63
+	33	56
+	34	60
+	35	51
+	36	55
+	37	55
+	38	51
+	39	47
+	40	59
+	41	59
+	42	65
+	43	55
+	44	55
+	45	55
+	46	55
+	47	68
+	48	60
+	49	65
+	50	70
+	51	63
+	52	71
+	53	68
+	54	70
+	55	72
+	56	59
+	57	66
+	58	75
+	59	84
+	60	73
+	61	82
+	62	79
+	63	95
+	64	80
+	65	97
+	66	101
+	67	90
+	68	106
+	69	80
+	70	89
+	71	99
+	72	87
+	73	107
+	74	110
+	75	93
+	76	113
+	77	107
+	78	97
+	79	104
+	80	103
+	81	102
+	82	113
+	83	127
+	84	112
+	85	107
+	86	116
+	87	98
+	88	100
+	89	99
+	90	109
+	91	76
+	92	106
+	93	94
+	94	87
+	95	99
+	96	104
+	97	96
+	98	102
+	99	81
+	100	80
+	101	88
+	102	72
+	103	102
+	104	67
+	105	77
+	106	86
+	107	54
+	108	67
+	109	53
+	110	66
+	111	56
+	112	36
+	113	44
+	114	38
+	115	55
+	116	46
+	117	35
+	118	42
+	119	34
+	120	31
+	121	28
+	122	27
+	123	24
+	124	36
+	125	21
+	126	16
+	127	21
+	128	19
+	129	16
+	130	16
+	131	16
+	132	14
+	133	12
+	134	12
+	135	14
+	136	13
+	137	8
+	138	10
+	139	11
+	140	8
+	141	5
+	142	3
+	143	5
+	144	7
+	145	5
+	146	3
+	147	3
+	148	1
+	149	2
+	150	3
+	151	2
+	152	3
+	153	3
+	154	1
+	155	3
+	156	4
+	158	3
+	159	2
+	161	1
+	165	1
+	166	2
+	168	1
+	169	1
+	172	1
+	174	2
+	178	1
+	179	1
+	182	1
+	186	1
+	194	1
+	199	1
-	30	93
-	31	77
-	32	80
-	33	60
-	34	70
-	35	65
-	36	85
-	37	76
-	38	50
-	39	74
-	40	64
-	41	61
-	42	58
-	43	63
-	44	70
-	45	66
-	46	62
-	47	73
-	48	70
-	49	77
-	50	67
-	51	89
-	52	62
-	53	78
-	54	71
-	55	78
-	56	91
-	57	77
-	58	90
-	59	71
-	60	75
-	61	72
-	62	69
-	63	89
-	64	81
-	65	79
-	66	76
-	67	83
-	68	81
-	69	79
-	70	75
-	71	87
-	72	73
-	73	80
-	74	80
-	75	96
-	76	76
-	77	78
-	78	80
-	79	93
-	80	92
-	81	70
-	82	85
-	83	69
-	84	79
-	85	84
-	86	88
-	87	85
-	88	73
-	89	80
-	90	69
-	91	75
-	92	72
-	93	73
-	94	71
-	95	67
-	96	67
-	97	62
-	98	65
-	99	53
-	100	45
-	101	45
-	102	48
-	103	54
-	104	41
-	105	46
-	106	47
-	107	40
-	108	36
-	109	35
-	110	34
-	111	31
-	112	43
-	113	21
-	114	32
-	115	20
-	116	25
-	117	26
-	118	15
-	119	21
-	120	22
-	121	11
-	122	24
-	123	19
-	124	17
-	125	12
-	126	14
-	127	11
-	128	12
-	129	9
-	130	7
-	131	11
-	132	10
-	133	9
-	134	2
-	135	4
-	136	8
-	137	3
-	138	6
-	139	1
-	140	4
-	141	1
-	142	5
-	143	2
-	144	4
-	145	1
-	146	5
-	148	2
-	149	2
-	150	3
-	151	2
-	152	3
-	153	3
-	154	1
-	156	6
-	158	2
-	162	2
-	168	1
-	169	1
-	171	1
-	191	1
-	204	1
-	212	1
-	215	1
