# Supplementary material for: Unlocking the genomic potential of historical and formalin-fixed specimens: phylogenetic insights from museum-preserved threadfin fishes (Teleostei: Polynemidae)
Source: PeerJ. 2025 Sep 30;13:e20029. doi: 10.7717/peerj.20029 (PMC13353053; doi:10.7717/peerj.20029)
Supplement: Supplemental Information 6 [file peerj-13-20029-s006.zip › macrophthalmus_mapDamage_ss/5pCtoT_freq.txt]

pos	5pC>T
1	0.0467072816942269
2	0.0498220640569395
3	0.0222857142857143
4	0.0166616176916086
5	0.0118721461187215
6	0.0112155198545014
7	0.00703579076170083
8	0.0083929126515387
9	0.00853080568720379
10	0.00773514851485149
11	0.00530255770430443
12	0.00668286755771567
13	0.00698027314112291
14	0.00799262219489702
15	0.00672166208371525
16	0.00369230769230769
17	0.00709219858156028
18	0.00727934485896269
19	0.00614062020264047
20	0.00482654600301659
21	0.00620750812887969
22	0.00585696670776819
23	0.00560398505603985
24	0.0073959938366718
25	0.00606612071580224
